# Supplementary material for: Epidemiology of Enterovirus D68 in Ontario
Source: PLoS One. 2015 Nov 23;10(11):e0142841. doi: 10.1371/journal.pone.0142841 (PMC4658075; doi:10.1371/journal.pone.0142841)
Supplement: S1 Dataset — Ontario patients who tested for EVD-68 at PHOL are included in this dataset. To protect the patient’s privacy, the data were aggregated and de-identified from all personal identifiers including (health card number, birth date, health unit and address). A generic patient id was created to identify unique patients. (CSV) [file pone.0142841.s001.csv]

gender	setting	Entero_PCR	EV_D68_result	date	month	age_cat	Specimen sorce	sympt_reported	asthma	respiratory_undef	cough	fever	headache	pneumo	sob	viral_culture	vc_result	rhino_nat	rhino_result	entero_nat	entero_result	nat_result	final_result	patient_id
F	Hosp	Yes	Neg	17-Sep-14	Sept	0-4	NP	No	Unk	Unk	Unk	Unk	Unk	Unk	Unk									1
M	Hosp	Yes	Neg	18-Sep-14	Sept	0-4	NP	No	Unk	Unk	Unk	Unk	Unk	Unk	Unk									2
M	Hosp		Neg	08-Oct-14	Oct	0-4	NP	Yes	No	Yes	No	No	No	No	Yes									3
M	Hosp		Neg	19-Oct-14	Oct	0-4	NP	Yes	Yes	No	No	Yes	No	No	No									4
F	Hosp		Neg	16-Sep-14	Sept	0-4	NP	Yes	No	Yes	No	No	No	No	No									5
F	Hosp	Yes	Neg	26-Oct-14	Oct	20-64	CSF	No	Unk	Unk	Unk	Unk	Unk	Unk	Unk									6
U	Hosp		Neg	16-Sep-14	Sept	0-4	NP	Yes	No	Yes	No	No	No	No	No									7
F	Hosp		Neg	28-Sep-14	Sept	5-9	NP	Yes	No	Yes	No	No	No	No	No									8
M	Hosp		Neg	11-Oct-14	Oct	5-9	NP	Yes	No	Yes	No	No	No	No	Yes									9
M	Hosp	Yes	Neg	31-Oct-14	Oct	0-4	NP	No	Unk	Unk	Unk	Unk	Unk	Unk	Unk									10
M	Hosp		Neg	27-Oct-14	Oct	0-4	NP	Yes	No	Yes	No	No	No	No	No									11
M	Hosp		Neg	26-Sep-14	Sept	0-4	NP	Yes	No	Yes	No	No	No	No	No									12
F	Hosp		Neg	19-Sep-14	Sept	0-4	NP	Yes	No	Yes	No	No	No	No	No									13
M	Missing	Yes	Neg	15-Oct-14	Oct	0-4	NP	No	Unk	Unk	Unk	Unk	Unk	Unk	Unk									14
M	Hosp		Neg	20-Sep-14	Sept	0-4	NP	Yes	No	Yes	No	No	No	No	No									15
M	Office	Yes	Neg	09-Oct-14	Oct	20-64	NP	No	Unk	Unk	Unk	Unk	Unk	Unk	Unk									16
F	Missing	Yes	Neg	20-Oct-14	Oct	20-64	Other	No	Unk	Unk	Unk	Unk	Unk	Unk	Unk									17
F	Hosp	Yes	Neg	30-Oct-14	Oct	10-19	NP	No	Unk	Unk	Unk	Unk	Unk	Unk	Unk									18
M	Hosp		Pos	03-Oct-14	Oct	5-9	NP	Yes	No	Yes	No	No	No	No	No	Yes	Neg	.	.	.	.	NA	Neg	19
M	Hosp		Pos	20-Sep-14	Sept	5-9	NP	Yes	No	Yes	No	No	No	No	No	Yes	Neg	.	.	.	.	NA	Neg	20
M	Emerge		Neg	24-Sep-14	Sept	0-4	NP	Yes	No	No	Yes	No	No	No	No									21
M	Hosp	Yes	Neg	21-Sep-14	Sept	0-4	NP	No	Unk	Unk	Unk	Unk	Unk	Unk	Unk									22
F	Hosp		Neg	10-Sep-14	Sept	0-4	NP	Yes	No	Yes	No	No	No	No	No									23
M	Hosp		Neg	19-Oct-14	Oct	0-4	NP	Yes	No	Yes	No	No	No	No	No									24
F	Hosp		Neg	14-Sep-14	Sept	0-4	NP	Yes	No	Yes	No	No	No	No	No									25
F	Hosp	Yes	Neg	10-Oct-14	Oct	0-4	NP	No	Unk	Unk	Unk	Unk	Unk	Unk	Unk									26
M	Office		Neg	25-Sep-14	Sept	5-9	NP	Yes	No	No	No	No	No	No	No									27
M	Hosp		Pos	15-Sep-14	Sept	10-19	NP	Yes	No	Yes	No	No	No	No	No	Yes	Neg	Yes	Neg	Yes	Neg	Neg/Neg	Neg	28
F	Office		Neg	26-Oct-14	Oct	0-4	NP	Yes	No	Yes	No	No	No	No	No									29
M	Hosp		Neg	30-Oct-14	Oct	0-4	NP	Yes	No	No	Yes	No	No	No	Yes									30
M	Hosp		Pos	16-Sep-14	Sept	5-9	NP	Yes	No	No	No	No	No	No	No	Yes	Neg	Yes	Neg	Yes	Neg	Neg/Neg	Neg	31
M	Hosp		Neg	22-Oct-14	Oct	0-4	NP	Yes	No	Yes	No	No	No	No	No									32
F	Hosp		Neg	29-Oct-14	Oct	5-9	NP	Yes	No	No	No	No	No	No	No									33
M	Hosp		Neg	18-Oct-14	Oct	5-9	NP	Yes	No	Yes	No	No	No	No	No									34
M	Hosp	Yes	Pos	18-Sep-14	Sept	0-4	NP	No	Unk	Unk	Unk	Unk	Unk	Unk	Unk	Yes	Neg	Yes	Neg	Yes	Neg	Neg/Neg	Neg	35
F	Missing	Yes	Neg	18-Sep-14	Sept	0-4	NP	No	Unk	Unk	Unk	Unk	Unk	Unk	Unk									36
F	Hosp		Neg	21-Oct-14	Oct	20-64	NP	Yes	No	Yes	No	No	No	No	No									37
F	Hosp	Yes	Neg	23-Sep-14	Sept	0-4	NP	No	Unk	Unk	Unk	Unk	Unk	Unk	Unk									38
M	Hosp	Yes	Neg	11-Oct-14	Oct	0-4	NP	No	Unk	Unk	Unk	Unk	Unk	Unk	Unk									39
F	Missing	Yes	Neg	10-Oct-14	Oct	5-9	Other	No	Unk	Unk	Unk	Unk	Unk	Unk	Unk									40
F	Office		Neg	02-Oct-14	Oct	0-4	Throat	Yes	Yes	Yes	No	Yes	No	No	No									41
F	Hosp	Yes	Neg	26-Sep-14	Sept	10-19	NP	No	Unk	Unk	Unk	Unk	Unk	Unk	Unk									42
M	Hosp		Neg	21-Sep-14	Sept	20-64	NP	Yes	No	Yes	No	No	No	No	No									43
M	Office		Neg	01-Oct-14	Oct	5-9	Throat	Yes	No	Yes	No	No	No	No	No									44
F	ICU		Neg	24-Oct-14	Oct	0-4	NP	Yes	Yes	Yes	No	Yes	No	No	No									45
F	Hosp	Yes	Neg	26-Oct-14	Oct	5-9	NP	No	Unk	Unk	Unk	Unk	Unk	Unk	Unk									46
M	ICU		Neg	06-Oct-14	Oct	20-64	BAL	Yes	No	No	No	No	No	No	Yes									47
F	Hosp		Neg	06-Oct-14	Oct	0-4	NP	Yes	No	Yes	No	No	No	No	No									48
M	Office	Yes	Neg	13-Oct-14	Oct	0-4	NP	No	Unk	Unk	Unk	Unk	Unk	Unk	Unk									49
F	Hosp	Yes	Neg	20-Oct-14	Oct	0-4	NP	No	Unk	Unk	Unk	Unk	Unk	Unk	Unk									50
M	Emerge	Yes	Neg	18-Sep-14	Sept	10-19	NP	No	Unk	Unk	Unk	Unk	Unk	Unk	Unk									51
F	Hosp		Pos	11-Sep-14	Sept	5-9	NP	Yes	No	Yes	No	No	No	No	No	Yes	Neg	Yes	Rhino	Yes	Neg	Rhino/Neg	Rhino	52
F	Missing	Yes	Neg	14-Oct-14	Oct	20-64	Other	No	Unk	Unk	Unk	Unk	Unk	Unk	Unk									53
M	Hosp		Neg	14-Oct-14	Oct	0-4	NP	Yes	No	No	No	No	No	No	No									54
M	Hosp		Neg	16-Sep-14	Sept	5-9	NP	Yes	Yes	Yes	No	Yes	No	No	No									55
M	Hosp	Yes	Neg	20-Oct-14	Oct	0-4	NP	No	Unk	Unk	Unk	Unk	Unk	Unk	Unk									56
M	Hosp	Yes	Pos	08-Oct-14	Oct	0-4	NP	No	Unk	Unk	Unk	Unk	Unk	Unk	Unk	Yes	Entero-like prob Rhinovirus	.	.	.	.	NA	Entero prob Rhino	57
F	Hosp	Yes	Neg	10-Oct-14	Oct	20-64	BAL	No	Unk	Unk	Unk	Unk	Unk	Unk	Unk									58
F	Office		Neg	18-Sep-14	Sept	5-9	NP	Yes	No	Yes	No	No	No	No	No									59
M	Hosp		Neg	27-Sep-14	Sept	0-4	NP	Yes	Yes	Yes	No	Yes	No	No	No									60
M	Hosp	Yes	Neg	02-Oct-14	Oct	5-9	NP	No	Unk	Unk	Unk	Unk	Unk	Unk	Unk									61
M	Hosp		Neg	11-Sep-14	Sept	5-9	NP	Yes	No	Yes	No	No	No	No	No									62
M	Hosp		Neg	26-Oct-14	Oct	5-9	NP	Yes	No	Yes	No	No	No	No	No									63
M	Hosp		Neg	04-Oct-14	Oct	0-4	NP	Yes	No	Yes	No	No	No	No	No									64
F	ICU		Neg	28-Oct-14	Oct	65+	BAL	Yes	Yes	Yes	No	Yes	No	Yes	No									65
F	Hosp		Neg	24-Oct-14	Oct	0-4	NP	Yes	No	Yes	No	No	No	No	No									66
M	Hosp		Neg	20-Oct-14	Oct	65+	NP	Yes	No	Yes	No	No	No	No	No									67
M	Hosp		Neg	25-Oct-14	Oct	5-9	NP	Yes	No	Yes	No	No	No	No	No									68
F	Office	Yes	Neg	24-Oct-14	Oct	10-19	NP	No	Unk	Unk	Unk	Unk	Unk	Unk	Unk									69
F	Hosp		Neg	28-Oct-14	Oct	0-4	NP	Yes	No	Yes	No	No	No	No	No									70
M	Hosp		Neg	13-Oct-14	Oct	20-64	NP	Yes	No	No	No	No	No	No	No									71
M	Hosp	Yes	Pos	23-Sep-14	Sept	0-4	NP	No	Unk	Unk	Unk	Unk	Unk	Unk	Unk	Yes	Neg	.	.	.	.	NA	Neg	72
M	Hosp		Pos	18-Sep-14	Sept	0-4	NP	Yes	No	Yes	No	No	No	No	No	Yes	Neg	Yes	Neg	Yes	Neg	Neg/Neg	Neg	73
M	Hosp		Neg	07-Oct-14	Oct	10-19	NP	Yes	No	No	No	No	No	No	No									74
F	ICU		Neg	30-Sep-14	Sept	20-64	NP	Yes	No	No	No	No	No	No	No									75
F	Hosp	Yes	Neg	15-Oct-14	Oct	20-64	NP	No	Unk	Unk	Unk	Unk	Unk	Unk	Unk									76
M	Hosp		Pos	16-Sep-14	Sept	0-4	NP	Yes	No	Yes	No	No	No	No	No	Yes	Entero-like prob Rhinovirus	Yes	Adeno	Yes	Neg	Adeno/Neg	Entero prob Rhino/Adeno	77
M	Hosp	Yes	Neg	21-Sep-14	Sept	20-64	NP	No	Unk	Unk	Unk	Unk	Unk	Unk	Unk									78
M	Hosp		Neg	28-Oct-14	Oct	0-4	NP	Yes	No	Yes	No	No	No	No	No									79
M	Hosp		Neg	23-Sep-14	Sept	20-64	NP	Yes	No	Yes	No	No	No	Yes	No									80
M	Hosp		Neg	12-Oct-14	Oct	0-4	NP	Yes	No	Yes	No	No	No	No	No									81
F	Hosp	Yes	Pos	19-Sep-14	Sept	0-4	NP	No	Unk	Unk	Unk	Unk	Unk	Unk	Unk	Yes	Neg	Yes	Neg	Yes	Neg	Neg/Neg	Neg	82
F	Hosp		Neg	26-Oct-14	Oct	10-19	NP	Yes	No	Yes	No	No	No	No	No									83
M	Hosp	Yes	Neg	12-Oct-14	Oct	0-4	NP	No	Unk	Unk	Unk	Unk	Unk	Unk	Unk									84
M	Hosp		Neg	18-Sep-14	Sept	0-4	NP	Yes	No	Yes	No	No	No	No	No									85
M	Hosp		Neg	09-Oct-14	Oct	0-4	BAL	Yes	No	Yes	No	No	No	No	No									86
M	Office		Neg	12-Oct-14	Oct	0-4	NP	Yes	No	Yes	No	No	No	No	No									87
M	Hosp	Yes	Neg	08-Oct-14	Oct	0-4	NP	No	Unk	Unk	Unk	Unk	Unk	Unk	Unk									88
F	Hosp	Yes	Neg	03-Oct-14	Oct	10-19	NP	No	Unk	Unk	Unk	Unk	Unk	Unk	Unk									89
M	Hosp	Yes	Neg	26-Oct-14	Oct	10-19	NP	No	Unk	Unk	Unk	Unk	Unk	Unk	Unk									90
M	Hosp	Yes	Neg	28-Sep-14	Sept	0-4	NP	No	Unk	Unk	Unk	Unk	Unk	Unk	Unk									91
F	Hosp		Neg	16-Sep-14	Sept	5-9	NP	Yes	No	No	No	No	No	Yes	No									92
F	Hosp		Neg	15-Sep-14	Sept	5-9	NP	Yes	No	Yes	No	No	No	No	No									93
M	Hosp	Yes	Neg	24-Sep-14	Sept	20-64	NP	No	Unk	Unk	Unk	Unk	Unk	Unk	Unk									94
M	ICU		Neg	08-Oct-14	Oct	65+	NP	Yes	No	Yes	No	No	No	No	No									95
M	Hosp		Neg	16-Oct-14	Oct	0-4	Throat	Yes	No	Yes	No	No	No	No	No									96
F	Office	Yes	Neg	01-Oct-14	Oct	20-64	NP	No	Unk	Unk	Unk	Unk	Unk	Unk	Unk									97
M	Hosp		Neg	15-Sep-14	Sept	0-4	NP	Yes	Yes	Yes	No	Yes	No	No	No									98
M	Hosp		Neg	18-Oct-14	Oct	20-64	NP	Yes	No	No	No	No	No	No	No									99
M	Emerge	Yes	Neg	15-Sep-14	Sept	0-4	NP	No	Unk	Unk	Unk	Unk	Unk	Unk	Unk									100
F	Hosp	Yes	Neg	13-Oct-14	Oct	0-4	NP	No	Unk	Unk	Unk	Unk	Unk	Unk	Unk									101
F	Hosp		Neg	20-Oct-14	Oct	65+	NP	Yes	No	Yes	No	No	No	No	No									102
F	Office		Neg	30-Oct-14	Oct	20-64	NP	Yes	No	Yes	No	No	No	No	No									103
F	Hosp	Yes	Neg	12-Oct-14	Oct	0-4	NP	No	Unk	Unk	Unk	Unk	Unk	Unk	Unk									104
F	Hosp		Neg	14-Sep-14	Sept	0-4	NP	Yes	No	Yes	No	No	No	No	No									105
F	Hosp	Yes	Neg	27-Sep-14	Sept	0-4	NP	No	Unk	Unk	Unk	Unk	Unk	Unk	Unk									106
M	Hosp	Yes	Neg	23-Sep-14	Sept	0-4	NP	No	Unk	Unk	Unk	Unk	Unk	Unk	Unk									107
M	Hosp		Neg	25-Oct-14	Oct	20-64	NP	Yes	No	No	No	No	No	Yes	No									108
F	Hosp		Neg	07-Oct-14	Oct	0-4	NP	Yes	No	Yes	No	No	No	No	No									109
M	Hosp		Neg	18-Sep-14	Sept	5-9	Throat	Yes	No	Yes	No	No	No	No	No									110
M	Hosp		Neg	08-Oct-14	Oct	65+	Nasal	Yes	No	Yes	No	No	No	No	No									111
F	Hosp	Yes	Neg	29-Oct-14	Oct	0-4	NP	No	Unk	Unk	Unk	Unk	Unk	Unk	Unk									112
M	Hosp	Yes	Pos	10-Sep-14	Sept	10-19	NP	No	Unk	Unk	Unk	Unk	Unk	Unk	Unk	Yes	Neg	Yes	Rhino	Yes	Neg	Rhino/Neg	Rhino	113
M	Hosp	Yes	Neg	23-Sep-14	Sept	10-19	NP	No	Unk	Unk	Unk	Unk	Unk	Unk	Unk									114
M	Hosp	Yes	Pos	29-Sep-14	Sept	0-4	NP	No	Unk	Unk	Unk	Unk	Unk	Unk	Unk	Yes	Neg	.	.	.	.	NA	Neg	115
M	Hosp		Pos	16-Sep-14	Sept	10-19	NP	Yes	No	Yes	No	No	No	No	No	Yes	Neg	Yes	Neg	Yes	Neg	Neg/Neg	Neg	116
M	Hosp		Neg	19-Oct-14	Oct	10-19	NP	Yes	Yes	Yes	No	Yes	No	No	No									117
M	Hosp		Neg	18-Sep-14	Sept	0-4	NP	Yes	No	No	No	No	No	No	No									118
F	Hosp	Yes	Neg	18-Sep-14	Sept	0-4	NP	No	Unk	Unk	Unk	Unk	Unk	Unk	Unk									119
M	Hosp		Neg	26-Sep-14	Sept	0-4	NP	Yes	No	No	No	No	No	No	No									120
F	Hosp		Neg	23-Sep-14	Sept	0-4	NP	Yes	No	No	No	No	No	No	No									121
F	Hosp		Neg	24-Oct-14	Oct	0-4	NP	Yes	No	Yes	No	No	No	No	No									122
M	ICU		Neg	20-Oct-14	Oct	65+	NP	Yes	No	No	No	No	No	No	No									123
F	Office		Neg	11-Oct-14	Oct	10-19	NP	Yes	No	No	Yes	No	No	No	No									124
M	Hosp		Pos	23-Sep-14	Sept	5-9	NP	Yes	No	No	No	No	No	Yes	No	Yes	Neg	.	.	.	.	NA	Neg	125
M	Hosp		Neg	13-Oct-14	Oct	5-9	Nasal	Yes	No	No	No	No	No	No	No									126
M	Hosp	Yes	Pos	18-Sep-14	Sept	10-19	NP	No	Unk	Unk	Unk	Unk	Unk	Unk	Unk	Yes	Neg	.	.	.	.	NA	Neg	127
F	Hosp		Neg	14-Sep-14	Sept	10-19	NP	Yes	No	Yes	No	No	No	No	No									128
M	Hosp		Pos	25-Sep-14	Sept	0-4	NP	Yes	No	Yes	Yes	No	No	No	No	Yes	Neg	.	.	.	.	NA	Neg	129
F	Emerge		Neg	05-Oct-14	Oct	65+	NP	Yes	No	Yes	No	No	No	Yes	No									130
F	Hosp		Pos	18-Sep-14	Sept	0-4	NP	Yes	No	Yes	No	No	No	No	No	Yes	Neg	Yes	Rhino	Yes	Neg	Rhino/Neg	Rhino	131
F	Hosp		Neg	13-Oct-14	Oct	0-4	NP	Yes	No	No	Yes	No	No	No	Yes									132
M	Emerge		Neg	08-Oct-14	Oct	5-9	NP	Yes	No	Yes	No	No	No	No	No									133
F	Hosp	Yes	Neg	20-Oct-14	Oct	0-4	NP	No	Unk	Unk	Unk	Unk	Unk	Unk	Unk									134
M	Hosp		Pos	18-Sep-14	Sept	5-9	NP	Yes	Yes	No	No	Yes	No	No	No	Yes	Neg	Yes	Rhino	Yes	Neg	Rhino/Neg	Rhino	135
M	Hosp		Neg	29-Sep-14	Sept	0-4	NP	Yes	No	Yes	No	No	No	No	No									136
M	Hosp	Yes	Neg	11-Sep-14	Sept	0-4	NP	No	Unk	Unk	Unk	Unk	Unk	Unk	Unk									137
F	Hosp		Neg	16-Sep-14	Sept	0-4	NP	Yes	No	Yes	No	No	No	No	No									138
M	Hosp	Yes	Neg	12-Oct-14	Oct	0-4	NP	No	Unk	Unk	Unk	Unk	Unk	Unk	Unk									139
F	Office		Neg	31-Oct-14	Oct	10-19	NP	Yes	No	No	No	No	No	No	Yes									140
F	Hosp		Pos	05-Oct-14	Oct	10-19	NP	Yes	No	Yes	No	No	No	No	No	Yes	Enterovirus-like virus	.	.	.	.	NA	Entero	141
M	Hosp		Neg	24-Oct-14	Oct	0-4	NP	Yes	Yes	Yes	No	Yes	No	No	No									142
F	Hosp	Yes	Neg	22-Oct-14	Oct	20-64	NP	No	Unk	Unk	Unk	Unk	Unk	Unk	Unk									143
M	Hosp		Pos	14-Sep-14	Sept	5-9	NP	Yes	No	Yes	No	No	No	No	No	Yes	Neg	.	.	.	.	NA	Neg	144
F	Hosp	Yes	Neg	27-Oct-14	Oct	0-4	NP	No	Unk	Unk	Unk	Unk	Unk	Unk	Unk									145
F	Institution		Neg	02-Sep-14	Sept	65+	NP	Yes	No	Yes	No	No	No	No	No									146
F	Hosp	Yes	Neg	30-Sep-14	Sept	10-19	NP	No	Unk	Unk	Unk	Unk	Unk	Unk	Unk									147
M	Hosp		Neg	23-Sep-14	Sept	0-4	NP	Yes	No	Yes	No	No	No	No	No									148
F	Hosp		Neg	26-Sep-14	Sept	20-64	NP	Yes	No	Yes	No	No	No	No	No									149
M	Hosp	Yes	Neg	24-Oct-14	Oct	0-4	NP	No	Unk	Unk	Unk	Unk	Unk	Unk	Unk									150
F	Hosp		Neg	16-Oct-14	Oct	0-4	NP	Yes	No	No	No	No	No	No	Yes									151
F	Hosp		Neg	16-Oct-14	Oct	5-9	NP	Yes	No	No	Yes	No	No	No	No									152
F	Office		Neg	14-Oct-14	Oct	0-4	NP	Yes	No	Yes	No	No	No	No	No									153
M	Hosp		Neg	20-Oct-14	Oct	10-19	NP	Yes	No	No	No	No	No	No	No									154
M	Hosp		Neg	28-Oct-14	Oct	0-4	NP	Yes	Yes	Yes	No	Yes	No	No	No									155
F	Hosp		Neg	20-Oct-14	Oct	0-4	NP	Yes	No	No	Yes	No	No	No	No									156
M	Hosp		Pos	02-Oct-14	Oct	0-4	NP	Yes	No	Yes	No	No	No	No	No	Yes	Neg	.	.	.	.	NA	Neg	157
F	Office		Neg	06-Oct-14	Oct	20-64	NP	Yes	No	Yes	No	No	No	No	No									158
F	Hosp	Yes	Neg	15-Oct-14	Oct	0-4	NP	No	Unk	Unk	Unk	Unk	Unk	Unk	Unk									159
F	Hosp	Yes	Neg	08-Oct-14	Oct	10-19	NP	No	Unk	Unk	Unk	Unk	Unk	Unk	Unk									160
F	Hosp	Yes	Neg	26-Oct-14	Oct	0-4	NP	No	Unk	Unk	Unk	Unk	Unk	Unk	Unk									161
F	Hosp		Neg	15-Oct-14	Oct	0-4	NP	Yes	No	Yes	No	No	No	No	No									162
F	Hosp		Pos	15-Sep-14	Sept	10-19	NP	Yes	Yes	Yes	No	Yes	No	No	No	Yes	Neg	Yes	Neg	Yes	Neg	Neg/Neg	Neg	163
M	Hosp		Neg	18-Sep-14	Sept	5-9	NP	Yes	No	Yes	No	No	No	No	No									164
M	Office		Neg	21-Oct-14	Oct	0-4	NP	Yes	No	Yes	No	No	No	No	No									165
M	Hosp	Yes	Neg	21-Oct-14	Oct	0-4	NP	No	Unk	Unk	Unk	Unk	Unk	Unk	Unk									166
M	Hosp		Neg	17-Sep-14	Sept	5-9	SPT	Yes	No	Yes	No	No	No	No	No									167
M	Office		Neg	20-Oct-14	Oct	0-4	NP	Yes	No	Yes	No	No	No	No	No									168
M	Hosp		Neg	30-Oct-14	Oct	20-64	NP	Yes	No	No	No	No	Yes	No	No									169
M	Hosp	Yes	Neg	18-Oct-14	Oct	0-4	NP	No	Unk	Unk	Unk	Unk	Unk	Unk	Unk									170
M	Hosp	Yes	Neg	25-Sep-14	Sept	0-4	NP	No	Unk	Unk	Unk	Unk	Unk	Unk	Unk									171
M	Hosp		Neg	08-Oct-14	Oct	20-64	NP	Yes	No	Yes	No	No	No	No	No									172
F	Hosp		Neg	23-Sep-14	Sept	10-19	NP	Yes	No	Yes	No	No	No	No	No									173
F	Hosp		Pos	03-Oct-14	Oct	0-4	NP	Yes	No	Yes	No	No	No	Yes	No	Yes	Neg	.	.	.	.	NA	Neg	174
M	Hosp		Neg	31-Oct-14	Oct	0-4	NP	Yes	No	Yes	No	No	No	No	No									175
M	Emerge	Yes	Neg	24-Sep-14	Sept	10-19	NP	No	Unk	Unk	Unk	Unk	Unk	Unk	Unk									176
M	Hosp		Neg	08-Oct-14	Oct	20-64	NP	Yes	No	No	No	No	No	No	No									177
M	Hosp	Yes	Neg	08-Oct-14	Oct	0-4	NP	No	Unk	Unk	Unk	Unk	Unk	Unk	Unk									178
M	Hosp		Neg	19-Oct-14	Oct	0-4	NP	Yes	No	Yes	No	No	No	No	No									179
M	Hosp		Neg	22-Sep-14	Sept	10-19	NP	Yes	No	Yes	No	No	No	No	No									180
M	Hosp		Neg	15-Sep-14	Sept	0-4	NP	Yes	No	No	No	No	No	No	No									181
M	Hosp	Yes	Neg	18-Sep-14	Sept	0-4	NP	No	Unk	Unk	Unk	Unk	Unk	Unk	Unk									182
F	Hosp		Neg	10-Oct-14	Oct	0-4	NP	Yes	No	Yes	No	No	No	No	No									183
M	Hosp		Neg	17-Sep-14	Sept	0-4	NP	Yes	No	Yes	No	No	No	No	No									184
F	Hosp		Neg	11-Oct-14	Oct	0-4	NP	Yes	No	Yes	No	No	No	No	No									185
F	Office	Yes	Neg	01-Oct-14	Oct	20-64	NP	No	Unk	Unk	Unk	Unk	Unk	Unk	Unk									186
M	Hosp		Neg	20-Sep-14	Sept	0-4	NP	Yes	No	Yes	No	No	No	No	No									187
F	Hosp		Neg	10-Oct-14	Oct	5-9	NP	Yes	No	Yes	No	No	No	No	No									188
M	Hosp		Neg	03-Oct-14	Oct	0-4	NP	Yes	No	Yes	No	No	No	No	No									189
F	Hosp		Neg	26-Sep-14	Sept	10-19	NP	Yes	No	Yes	No	No	Yes	No	No									190
M	Hosp	Yes	Neg	21-Sep-14	Sept	0-4	NP	No	Unk	Unk	Unk	Unk	Unk	Unk	Unk									191
F	Hosp		Neg	08-Oct-14	Oct	5-9	NP	Yes	No	Yes	No	No	No	No	No									192
M	Hosp		Neg	22-Sep-14	Sept	20-64	NP	Yes	No	No	No	No	No	No	No									193
F	Hosp		Neg	15-Oct-14	Oct	0-4	NP	Yes	No	Yes	No	No	No	No	No									194
F	Hosp	Yes	Neg	12-Oct-14	Oct	0-4	NP	No	Unk	Unk	Unk	Unk	Unk	Unk	Unk									195
M	Hosp		Neg	15-Sep-14	Sept	0-4	NP	Yes	No	Yes	No	No	No	No	No									196
F	Hosp		Neg	17-Sep-14	Sept	0-4	NP	Yes	Yes	Yes	Yes	Yes	No	No	No									197
M	Emerge		Neg	28-Oct-14	Oct	65+	NP	Yes	No	Yes	No	No	No	No	No									198
M	Hosp	Yes	Neg	16-Oct-14	Oct	5-9	NP	No	Unk	Unk	Unk	Unk	Unk	Unk	Unk									199
M	Office	Yes	Neg	17-Oct-14	Oct	10-19	NP	No	Unk	Unk	Unk	Unk	Unk	Unk	Unk									200
F	Hosp		Neg	21-Oct-14	Oct	20-64	NP	Yes	No	No	No	No	No	No	No									201
M	Hosp		Neg	15-Sep-14	Sept	0-4	NP	Yes	No	Yes	No	No	No	No	No									202
M	Hosp		Pos	13-Sep-14	Sept	0-4	NP	Yes	No	Yes	No	No	No	No	No	Yes	Neg	Yes	Neg	Yes	Neg	Neg/Neg	Neg	203
M	Office	Yes	Neg	24-Oct-14	Oct	5-9	NP	No	Unk	Unk	Unk	Unk	Unk	Unk	Unk									204
F	Office		Neg	21-Sep-14	Sept	20-64	NP	Yes	Yes	No	No	Yes	No	No	No									205
F	Hosp	Yes	Neg	12-Oct-14	Oct	0-4	NP	No	Unk	Unk	Unk	Unk	Unk	Unk	Unk									206
F	Hosp		Neg	15-Oct-14	Oct	0-4	NP	Yes	No	Yes	No	No	No	No	No									207
M	Hosp		Pos	21-Sep-14	Sept	0-4	NP	Yes	No	Yes	No	No	No	No	No	Yes	Neg	Yes	Rhino	Yes	Neg	Rhino/Neg	Rhino	208
M	Hosp		Neg	21-Oct-14	Oct	0-4	NP	Yes	No	Yes	No	No	No	No	No									209
F	Hosp	Yes	Neg	07-Oct-14	Oct	0-4	NP	No	Unk	Unk	Unk	Unk	Unk	Unk	Unk									210
M	Hosp		Pos	25-Sep-14	Sept	0-4	NP	Yes	No	No	Yes	No	No	No	No	Yes	Neg	.	.	.	.	NA	Neg	211
M	Hosp	Yes	Pos	17-Oct-14	Oct	5-9	NP	No	Unk	Unk	Unk	Unk	Unk	Unk	Unk	.	.	.	.	.	.	NA	NA	212
M	Hosp		Pos	20-Sep-14	Sept	0-4	NP	Yes	No	No	No	No	No	No	No	Yes	Neg	Yes	Neg	Yes	Neg	Neg/Neg	Neg	213
F	Hosp		Neg	06-Oct-14	Oct	5-9	NP	Yes	No	Yes	No	No	No	No	No									214
M	ICU		Neg	08-Oct-14	Oct	65+	NP	Yes	No	Yes	No	No	No	No	No									215
F	Hosp		Neg	29-Oct-14	Oct	65+	Nasal	Yes	No	No	Yes	No	No	Yes	Yes									216
M	Hosp	Yes	Neg	09-Oct-14	Oct	5-9	NP	No	Unk	Unk	Unk	Unk	Unk	Unk	Unk									217
M	Hosp	Yes	Neg	24-Sep-14	Sept	0-4	NP	No	Unk	Unk	Unk	Unk	Unk	Unk	Unk									218
M	Hosp	Yes	Neg	21-Oct-14	Oct	0-4	NP	No	Unk	Unk	Unk	Unk	Unk	Unk	Unk									219
M	Hosp	Yes	Neg	08-Oct-14	Oct	0-4	NP	No	Unk	Unk	Unk	Unk	Unk	Unk	Unk									220
F	Hosp		Neg	14-Sep-14	Sept	5-9	NP	Yes	No	Yes	No	No	No	No	No									221
F	Hosp		Pos	17-Sep-14	Sept	5-9	NP	Yes	No	Yes	No	No	No	No	No	Yes	Neg	Yes	Neg	Yes	Neg	Neg/Neg	Neg	222
M	Hosp		Neg	10-Oct-14	Oct	0-4	NP	Yes	No	Yes	No	No	No	No	No									223
M	Hosp	Yes	Pos	12-Sep-14	Sept	0-4	NP	No	Unk	Unk	Unk	Unk	Unk	Unk	Unk	Yes	Neg	Yes	Neg	Yes	Neg	Neg/Neg	Neg	224
M	Office		Neg	21-Sep-14	Sept	0-4	NP	Yes	No	Yes	Yes	No	No	No	No									225
M	Office		Neg	07-Oct-14	Oct	0-4	NP	Yes	No	Yes	No	No	No	No	No									226
M	Office		Neg	20-Oct-14	Oct	0-4	NP	Yes	No	Yes	No	No	No	No	No									227
F	Hosp	Yes	Neg	29-Oct-14	Oct	5-9	Nasal	No	Unk	Unk	Unk	Unk	Unk	Unk	Unk									228
M	Office		Neg	29-Oct-14	Oct	0-4	NP	Yes	No	Yes	No	No	No	No	No									229
M	Hosp		Neg	16-Sep-14	Sept	5-9	NP	Yes	Yes	Yes	No	Yes	No	No	No									230
F	Hosp	Yes	Neg	05-Oct-14	Oct	0-4	NP	No	Unk	Unk	Unk	Unk	Unk	Unk	Unk									231
F	Hosp		Neg	18-Sep-14	Sept	5-9	NP	Yes	No	Yes	No	No	No	No	No									232
M	Hosp		Neg	14-Oct-14	Oct	0-4	NP	Yes	No	Yes	No	No	No	No	No									233
M	Hosp		Neg	19-Sep-14	Sept	0-4	NP	Yes	No	No	No	No	No	No	No									234
F	Office		Neg	22-Sep-14	Sept	5-9	NP	Yes	No	No	No	No	No	No	No									235
F	Hosp		Pos	14-Sep-14	Sept	5-9	NP	Yes	No	Yes	No	No	No	No	No	Yes	Neg	Yes	Neg	Yes	Neg	Neg/Neg	Neg	236
F	Hosp		Neg	17-Sep-14	Sept	0-4	NP	Yes	No	Yes	No	No	No	No	No									237
M	Hosp	Yes	Neg	25-Sep-14	Sept	0-4	NP	No	Unk	Unk	Unk	Unk	Unk	Unk	Unk									238
F	Institution		Neg	27-Sep-14	Sept	65+	NP	Yes	No	Yes	No	No	No	No	No									239
F	Hosp		Neg	29-Sep-14	Sept	0-4	NP	Yes	No	Yes	No	No	No	No	No									240
F	Hosp		Neg	13-Oct-14	Oct	0-4	NP	Yes	No	Yes	No	No	No	No	No									241
M	Hosp		Pos	26-Sep-14	Sept	0-4	NP	Yes	No	Yes	No	No	No	No	No	Yes	Neg	.	.	.	.	NA	Neg	242
M	Hosp	Yes	Neg	14-Oct-14	Oct	0-4	NP	No	Unk	Unk	Unk	Unk	Unk	Unk	Unk									243
M	Hosp		Neg	20-Sep-14	Sept	0-4	NP	Yes	No	No	Yes	No	No	No	Yes									244
M	Hosp	Yes	Neg	11-Oct-14	Oct	10-19	NP	No	Unk	Unk	Unk	Unk	Unk	Unk	Unk									245
M	Office		Neg	19-Sep-14	Sept	20-64	NP	Yes	No	Yes	No	No	No	No	No									246
F	Hosp		Pos	25-Sep-14	Sept	5-9	NP	Yes	No	Yes	No	No	No	No	No	Yes	Neg	.	.	.	.	NA	Neg	247
F	Hosp	Yes	Neg	08-Oct-14	Oct	0-4	NP	No	Unk	Unk	Unk	Unk	Unk	Unk	Unk									248
F	Hosp	Yes	Neg	08-Oct-14	Oct	5-9	Stool	No	Unk	Unk	Unk	Unk	Unk	Unk	Unk									249
M	Hosp		Neg	21-Oct-14	Oct	0-4	NP	Yes	Yes	No	No	Yes	No	No	No									250
F	Hosp		Neg	31-Oct-14	Oct	0-4	NP	Yes	No	Yes	No	No	No	No	No									251
M	Hosp		Neg	19-Oct-14	Oct	5-9	NP	Yes	No	No	Yes	No	No	No	Yes									252
M	Hosp		Pos	13-Sep-14	Sept	0-4	NP	Yes	Yes	Yes	No	Yes	No	No	No	Yes	Neg	Yes	Neg	Yes	Neg	Neg/Neg	Neg	253
M	Hosp	Yes	Neg	27-Sep-14	Sept	0-4	NP	No	Unk	Unk	Unk	Unk	Unk	Unk	Unk									254
M	Office		Neg	04-Oct-14	Oct	20-64	NP	Yes	No	Yes	No	No	No	No	No									255
F	Hosp		Pos	15-Oct-14	Oct	10-19	NP	Yes	No	Yes	No	No	No	No	No	Yes	Neg	.	.	.	.	NA	Neg	256
F	Office		Neg	29-Sep-14	Sept	0-4	NP	Yes	No	Yes	No	No	No	No	No									257
M	Office		Neg	12-Oct-14	Oct	0-4	NP	Yes	No	No	No	No	No	No	No									258
M	Hosp		Neg	18-Sep-14	Sept	0-4	NP	Yes	Yes	No	Yes	Yes	No	No	Yes									259
M	Hosp		Neg	17-Oct-14	Oct	10-19	Nasal	Yes	No	Yes	Yes	No	No	No	Yes									260
F	Hosp		Neg	29-Oct-14	Oct	0-4	NP	Yes	No	Yes	No	No	No	No	No									261
F	Hosp		Neg	19-Sep-14	Sept	0-4	NP	Yes	No	Yes	No	No	No	No	Yes									262
M	ICU		Pos	09-Oct-14	Oct	65+	NP	Yes	No	Yes	No	No	No	No	No	.	.	Yes	Rhino	Yes	Neg	Rhino/Neg	Rhino	263
M	Office		Neg	02-Oct-14	Oct	20-64	Nasal	Yes	No	Yes	No	No	No	No	No									264
F	Hosp	Yes	Neg	31-Oct-14	Oct	20-64	NP	No	Unk	Unk	Unk	Unk	Unk	Unk	Unk									265
F	Hosp		Neg	26-Oct-14	Oct	20-64	NP	Yes	No	Yes	No	No	No	No	Yes									266
F	Hosp	Yes	Neg	10-Oct-14	Oct	0-4	NP	No	Unk	Unk	Unk	Unk	Unk	Unk	Unk									267
F	Hosp	Yes	Neg	16-Oct-14	Oct	5-9	NP	No	Unk	Unk	Unk	Unk	Unk	Unk	Unk									268
M	Hosp		Neg	21-Oct-14	Oct	0-4	NP	Yes	No	Yes	Yes	No	No	No	No									269
M	Hosp		Neg	30-Sep-14	Sept	0-4	NP	Yes	No	Yes	No	No	No	No	No									270
M	Hosp		Pos	16-Sep-14	Sept	0-4	NP	Yes	Yes	Yes	No	Yes	No	Yes	No	Yes	Neg	Yes	Neg	Yes	Neg	Neg/Neg	Neg	271
M	Hosp		Neg	03-Oct-14	Oct	0-4	NP	Yes	No	Yes	No	No	No	No	No									272
M	Hosp	Yes	Neg	19-Sep-14	Sept	5-9	NP	No	Unk	Unk	Unk	Unk	Unk	Unk	Unk									273
M	Hosp	Yes	Pos	28-Sep-14	Sept	5-9	NP	No	Unk	Unk	Unk	Unk	Unk	Unk	Unk	Yes	Neg	.	.	.	.	NA	Neg	274
F	Hosp		Neg	23-Oct-14	Oct	5-9	NP	Yes	No	No	Yes	No	No	No	No									275
F	Hosp		Neg	15-Oct-14	Oct	0-4	NP	Yes	No	Yes	No	No	No	No	No									276
F	Hosp	Yes	Neg	09-Oct-14	Oct	65+	CSF	No	Unk	Unk	Unk	Unk	Unk	Unk	Unk									277
M	Hosp		Neg	11-Sep-14	Sept	5-9	Nasal	Yes	No	Yes	No	No	No	No	No									278
F	Hosp		Neg	30-Oct-14	Oct	0-4	NP	Yes	No	Yes	No	No	No	No	No									279
M	Hosp		Pos	15-Sep-14	Sept	5-9	NP	Yes	Yes	Yes	Yes	Yes	No	No	No	Yes	Neg	Yes	Neg	Yes	Neg	Neg/Neg	Neg	280
M	Hosp		Pos	08-Oct-14	Oct	0-4	Throat	Yes	No	Yes	No	No	No	No	No	Yes	Neg	.	.	.	.	NA	Neg	281
M	Emerge		Neg	22-Sep-14	Sept	0-4	NP	Yes	No	No	No	No	No	No	No									282
M	Hosp		Neg	18-Oct-14	Oct	0-4	Nasal	Yes	No	No	No	No	No	No	No									283
M	Hosp		Pos	17-Sep-14	Sept	0-4	NP	Yes	No	Yes	No	No	No	No	No	Yes	Neg	Yes	Rhino	Yes	Neg	Rhino/Neg	Rhino	284
F	Missing	Yes	Neg	19-Oct-14	Oct	20-64	NP	No	Unk	Unk	Unk	Unk	Unk	Unk	Unk									285
M	Hosp		Neg	17-Sep-14	Sept	5-9	NP	Yes	No	Yes	No	No	No	No	No									286
M	Hosp		Neg	20-Oct-14	Oct	0-4	NP	Yes	No	Yes	No	No	No	No	No									287
M	Hosp	Yes	Neg	29-Oct-14	Oct	20-64	NP	No	Unk	Unk	Unk	Unk	Unk	Unk	Unk									288
F	Hosp		Neg	30-Sep-14	Sept	0-4	NP	Yes	No	Yes	No	No	No	No	No									289
M	Hosp		Pos	11-Oct-14	Oct	5-9	NP	Yes	No	Yes	No	No	No	No	No	Yes	Neg	.	.	.	.	NA	Neg	290
F	Office		Neg	24-Oct-14	Oct	0-4	NP	Yes	No	Yes	No	No	No	No	No									291
M	Hosp		Pos	21-Sep-14	Sept	0-4	NP	Yes	No	Yes	No	No	No	No	No	Yes	Neg	Yes	Neg	Yes	Neg	Neg/Neg	Neg	292
F	Office	Yes	Neg	30-Oct-14	Oct	0-4	NP	No	Unk	Unk	Unk	Unk	Unk	Unk	Unk									293
M	Hosp		Neg	24-Oct-14	Oct	5-9	NP	Yes	No	Yes	No	No	No	No	No									294
M	Hosp		Neg	28-Sep-14	Sept	0-4	NP	Yes	No	Yes	No	No	No	No	No									295
F	Hosp		Pos	16-Sep-14	Sept	5-9	NP	Yes	No	Yes	No	No	No	No	No	Yes	Neg	Yes	Neg	Yes	Neg	Neg/Neg	Neg	296
F	Hosp	Yes	Pos	16-Sep-14	Sept	0-4	NP	No	Unk	Unk	Unk	Unk	Unk	Unk	Unk	Yes	Neg	Yes	Neg	Yes	Neg	Neg/Neg	Neg	297
F	Office		Neg	28-Sep-14	Sept	0-4	NP	Yes	No	Yes	No	No	No	No	No									298
F	Hosp	Yes	Neg	28-Oct-14	Oct	5-9	NP	No	Unk	Unk	Unk	Unk	Unk	Unk	Unk									299
F	Hosp		Pos	21-Sep-14	Sept	0-4	NP	Yes	No	Yes	No	No	No	No	No	Yes	Neg	Yes	Neg	Yes	Neg	Neg/Neg	Neg	300
F	Hosp		Neg	06-Oct-14	Oct	0-4	NP	Yes	No	No	No	No	No	No	Yes									301
F	Hosp	Yes	Neg	15-Oct-14	Oct	0-4	NP	No	Unk	Unk	Unk	Unk	Unk	Unk	Unk									302
M	Hosp		Neg	08-Oct-14	Oct	0-4	NP	Yes	No	No	Yes	No	No	No	Yes									303
M	Hosp	Yes	Pos	11-Sep-14	Sept	0-4	NP	No	Unk	Unk	Unk	Unk	Unk	Unk	Unk	Yes	Neg	Yes	Neg	Yes	Neg	Neg/Neg	Neg	304
M	Hosp		Neg	17-Sep-14	Sept	5-9	NP	Yes	No	Yes	No	No	No	No	No									305
F	Hosp		Neg	26-Sep-14	Sept	0-4	NP	Yes	No	Yes	No	No	No	No	No									306
F	Office		Pos	22-Sep-14	Sept	20-64	NP	Yes	No	No	No	No	No	No	No	Yes	Neg	.	.	.	.	NA	Neg	307
M	Hosp		Neg	05-Oct-14	Oct	0-4	NP	Yes	No	No	No	No	No	No	Yes									308
F	Hosp		Neg	23-Sep-14	Sept	5-9	NP	Yes	No	Yes	No	No	No	No	No									309
F	Hosp		Neg	03-Oct-14	Oct	65+	NP	Yes	No	No	Yes	No	No	No	No									310
F	Hosp		Neg	17-Sep-14	Sept	5-9	NP	Yes	No	Yes	No	No	No	No	No									311
F	Hosp		Neg	09-Oct-14	Oct	20-64	Throat	Yes	No	No	No	No	No	No	No									312
F	Hosp		Neg	10-Oct-14	Oct	20-64	NP	Yes	No	Yes	No	No	No	No	No									313
M	Hosp		Neg	27-Oct-14	Oct	0-4	NP	Yes	No	Yes	No	No	No	No	No									314
M	Office		Neg	20-Oct-14	Oct	20-64	NP	Yes	No	Yes	No	No	No	No	No									315
F	ICU		Neg	09-Oct-14	Oct	20-64	NP	Yes	No	Yes	No	No	No	No	No									316
F	Hosp	Yes	Neg	24-Oct-14	Oct	5-9	NP	No	Unk	Unk	Unk	Unk	Unk	Unk	Unk									317
M	Hosp		Neg	24-Oct-14	Oct	0-4	NP	Yes	No	No	No	No	No	Yes	No									318
M	Hosp		Pos	19-Sep-14	Sept	10-19	NP	Yes	No	Yes	No	No	No	No	No	Yes	Neg	Yes	Rhino	Yes	Neg	Rhino/Neg	Rhino	319
F	Hosp	Yes	Neg	04-Oct-14	Oct	20-64	NP	No	Unk	Unk	Unk	Unk	Unk	Unk	Unk									320
U	Hosp		Neg	12-Oct-14	Oct	20-64	NP	Yes	Yes	No	No	Yes	No	No	No									321
M	Hosp		Neg	31-Oct-14	Oct	0-4	NP	Yes	No	Yes	No	No	No	No	No									322
M	Hosp		Neg	16-Sep-14	Sept	0-4	NP	Yes	No	Yes	No	No	No	No	No									323
F	Hosp		Neg	01-Oct-14	Oct	0-4	NP	Yes	No	Yes	No	No	No	No	No									324
F	Hosp	Yes	Pos	06-Oct-14	Oct	0-4	NP	No	Unk	Unk	Unk	Unk	Unk	Unk	Unk	Yes	Neg	.	.	.	.	NA	Neg	325
M	Hosp		Neg	19-Oct-14	Oct	0-4	NP	Yes	No	No	Yes	No	No	No	No									326
F	Office	Yes	Neg	30-Oct-14	Oct	20-64	NP	No	Unk	Unk	Unk	Unk	Unk	Unk	Unk									327
M	Hosp		Neg	15-Oct-14	Oct	0-4	NP	Yes	No	No	No	No	No	No	Yes									328
F	Hosp	Yes	Neg	05-Oct-14	Oct	0-4	NP	No	Unk	Unk	Unk	Unk	Unk	Unk	Unk									329
F	Hosp		Neg	02-Oct-14	Oct	0-4	NP	Yes	No	Yes	No	No	No	No	No									330
M	Hosp		Neg	21-Sep-14	Sept	5-9	NP	Yes	No	Yes	No	No	No	No	No									331
F	Hosp		Pos	22-Sep-14	Sept	5-9	NP	Yes	No	Yes	No	No	No	No	No	Yes	Neg	.	.	.	.	NA	Neg	332
M	Hosp	Yes	Neg	21-Oct-14	Oct	0-4	NP	No	Unk	Unk	Unk	Unk	Unk	Unk	Unk									333
M	Hosp		Neg	05-Oct-14	Oct	0-4	NP	Yes	No	Yes	No	No	No	No	No									334
M	Hosp		Neg	22-Sep-14	Sept	0-4	CSF	Yes	Yes	No	No	Yes	No	No	No									335
F	Hosp		Pos	05-Oct-14	Oct	0-4	NP	Yes	No	No	No	No	No	No	Yes	Yes	Neg	.	.	.	.	NA	Neg	336
M	Hosp		Neg	24-Sep-14	Sept	0-4	NP	Yes	No	No	No	No	No	No	No									337
M	Hosp		Neg	15-Oct-14	Oct	0-4	NP	Yes	No	No	No	No	No	No	No									338
F	Office	Yes	Neg	30-Sep-14	Sept	65+	NP	No	Unk	Unk	Unk	Unk	Unk	Unk	Unk									339
M	Hosp		Pos	16-Sep-14	Sept	5-9	NP	Yes	No	Yes	No	No	No	No	No	Yes	Neg	Yes	Neg	Yes	Neg	Neg/Neg	Neg	340
F	Hosp	Yes	Neg	23-Sep-14	Sept	0-4	NP	No	Unk	Unk	Unk	Unk	Unk	Unk	Unk									341
F	Office		Neg	08-Oct-14	Oct	20-64	Nasal	Yes	No	No	No	No	No	No	No									342
F	Hosp		Neg	19-Sep-14	Sept	10-19	NP	Yes	No	Yes	No	No	No	No	No									343
M	Hosp	Yes	Pos	19-Sep-14	Sept	0-4	NP	No	Unk	Unk	Unk	Unk	Unk	Unk	Unk	Yes	Neg	Yes	Neg	Yes	Neg	Neg/Neg	Neg	344
M	Hosp		Pos	12-Sep-14	Sept	5-9	NP	Yes	No	Yes	No	No	No	No	No	Yes	Neg	Yes	Neg	Yes	Neg	Neg/Neg	Neg	345
M	Hosp		Neg	18-Sep-14	Sept	5-9	NP	Yes	No	Yes	No	No	No	No	No									346
M	Hosp	Yes	Neg	23-Oct-14	Oct	0-4	NP	No	Unk	Unk	Unk	Unk	Unk	Unk	Unk									347
F	Hosp	Yes	Neg	03-Oct-14	Oct	0-4	NP	No	Unk	Unk	Unk	Unk	Unk	Unk	Unk									348
M	Hosp		Neg	18-Sep-14	Sept	0-4	NP	Yes	No	Yes	No	No	No	No	No									349
F	Hosp		Neg	19-Sep-14	Sept	20-64	NP	Yes	No	Yes	No	No	No	No	No									350
F	Office		Neg	08-Oct-14	Oct	20-64	NP	Yes	No	Yes	No	No	No	No	No									351
M	Hosp		Neg	12-Oct-14	Oct	0-4	NP	Yes	No	Yes	No	No	No	No	No									352
M	Hosp	Yes	Neg	15-Oct-14	Oct	20-64	NP	No	Unk	Unk	Unk	Unk	Unk	Unk	Unk									353
M	Hosp		Neg	14-Oct-14	Oct	0-4	NP	Yes	No	Yes	No	No	No	No	No									354
F	Hosp		Neg	09-Oct-14	Oct	10-19	NP	Yes	No	No	No	No	No	No	No									355
F	Office		Neg	22-Sep-14	Sept	0-4	NP	Yes	No	Yes	No	No	No	No	No									356
M	Hosp		Pos	22-Sep-14	Sept	20-64	Throat	Yes	No	No	Yes	No	No	No	No	Yes	Neg	Yes	Neg	Yes	Neg	Neg/Neg	Neg	357
F	Emerge		Pos	28-Sep-14	Sept	10-19	NP	Yes	No	Yes	No	No	No	No	No	Yes	Neg	.	.	.	.	NA	Neg	358
M	Office	Yes	Neg	24-Oct-14	Oct	0-4	NP	No	Unk	Unk	Unk	Unk	Unk	Unk	Unk									359
F	Office		Neg	15-Oct-14	Oct	20-64	NP	Yes	No	Yes	No	No	No	No	No									360
F	Office		Neg	15-Oct-14	Oct	5-9	NP	Yes	Yes	Yes	No	Yes	Yes	No	No									361
M	Office		Neg	15-Oct-14	Oct	0-4	NP	Yes	Yes	Yes	No	Yes	Yes	No	No									362
F	Hosp		Neg	24-Oct-14	Oct	0-4	NP	Yes	No	No	Yes	No	No	No	No									363
F	Emerge		Neg	18-Sep-14	Sept	20-64	NP	Yes	No	No	No	No	No	No	No									364
F	Hosp	Yes	Pos	19-Sep-14	Sept	10-19	NP	No	Unk	Unk	Unk	Unk	Unk	Unk	Unk	Yes	Neg	Yes	Rhino	Yes	Neg	Rhino/Neg	Rhino	365
M	Hosp	Yes	Neg	28-Oct-14	Oct	0-4	NP	No	Unk	Unk	Unk	Unk	Unk	Unk	Unk									366
M	Hosp		Pos	15-Sep-14	Sept	0-4	NP	Yes	No	No	No	No	No	No	No	Yes	Neg	Yes	Neg	Yes	Neg	Neg/Neg	Neg	367
M	Hosp		Neg	30-Oct-14	Oct	5-9	NP	Yes	No	Yes	Yes	No	No	No	Yes									368
F	Hosp	Yes	Neg	24-Oct-14	Oct	0-4	NP	No	Unk	Unk	Unk	Unk	Unk	Unk	Unk									369
M	Missing	Yes	Neg	13-Oct-14	Oct	0-4	Other	No	Unk	Unk	Unk	Unk	Unk	Unk	Unk									370
M	Hosp		Neg	21-Oct-14	Oct	0-4	NP	Yes	No	Yes	No	No	No	No	No									371
M	Hosp		Neg	19-Sep-14	Sept	5-9	NP	Yes	No	Yes	No	No	No	No	No									372
M	Hosp		Neg	18-Sep-14	Sept	5-9	NP	Yes	No	Yes	No	No	No	No	No									373
F	Office		Neg	14-Oct-14	Oct	20-64	NP	Yes	No	Yes	No	No	No	No	No									374
F	Hosp		Neg	10-Oct-14	Oct	0-4	NP	Yes	No	Yes	No	No	No	No	No									375
F	Hosp		Neg	15-Oct-14	Oct	0-4	NP	Yes	No	Yes	No	No	No	No	No									376
F	Office	Yes	Neg	03-Oct-14	Oct	0-4	Nasal	No	Unk	Unk	Unk	Unk	Unk	Unk	Unk									377
M	Hosp	Yes	Neg	12-Oct-14	Oct	5-9	NP	No	Unk	Unk	Unk	Unk	Unk	Unk	Unk									378
M	Hosp	Yes	Neg	29-Oct-14	Oct	0-4	NP	No	Unk	Unk	Unk	Unk	Unk	Unk	Unk									379
F	Hosp		Neg	08-Oct-14	Oct	0-4	NP	Yes	Yes	No	No	Yes	No	No	No									380
F	Office		Neg	04-Oct-14	Oct	10-19	NP	Yes	Yes	Yes	No	Yes	No	No	No									381
M	Hosp	Yes	Pos	25-Sep-14	Sept	0-4	NP	No	Unk	Unk	Unk	Unk	Unk	Unk	Unk	Yes	Neg	.	.	.	.	NA	Neg	382
M	Hosp		Neg	16-Oct-14	Oct	0-4	NP	Yes	No	Yes	No	No	No	No	No									383
M	Hosp		Neg	23-Sep-14	Sept	0-4	NP	Yes	No	No	No	No	No	No	No									384
M	Hosp		Neg	09-Oct-14	Oct	10-19	NP	Yes	No	Yes	No	No	No	No	No									385
M	Hosp		Neg	29-Sep-14	Sept	0-4	NP	Yes	No	Yes	No	No	No	No	No									386
M	Hosp	Yes	Neg	15-Sep-14	Sept	0-4	NP	No	Unk	Unk	Unk	Unk	Unk	Unk	Unk									387
M	Hosp		Neg	18-Sep-14	Sept	20-64	NP	Yes	No	Yes	No	No	No	No	No									388
F	Office		Neg	27-Oct-14	Oct	10-19	NP	Yes	Yes	Yes	No	Yes	No	No	No									389
F	Emerge		Neg	23-Sep-14	Sept	65+	NP	Yes	No	No	Yes	No	No	No	Yes									390
M	Hosp	Yes	Neg	11-Oct-14	Oct	0-4	NP	No	Unk	Unk	Unk	Unk	Unk	Unk	Unk									391
F	Hosp		Neg	14-Oct-14	Oct	0-4	NP	Yes	No	No	No	No	No	Yes	Yes									392
F	Emerge		Neg	26-Oct-14	Oct	0-4	NP	Yes	No	Yes	No	No	No	No	No									393
M	Hosp	Yes	Neg	21-Oct-14	Oct	20-64	NP	No	Unk	Unk	Unk	Unk	Unk	Unk	Unk									394
F	Emerge		Pos	16-Sep-14	Sept	5-9	NP	Yes	No	Yes	No	No	No	No	No	Yes	Neg	Yes	Neg	Yes	Neg	Neg/Neg	Neg	395
F	Hosp	Yes	Neg	24-Oct-14	Oct	0-4	NP	No	Unk	Unk	Unk	Unk	Unk	Unk	Unk									396
F	Office		Neg	29-Oct-14	Oct	65+	NP	Yes	No	Yes	No	No	No	No	No									397
F	Hosp	Yes	Neg	26-Sep-14	Sept	10-19	NP	No	Unk	Unk	Unk	Unk	Unk	Unk	Unk									398
F	Hosp		Neg	06-Oct-14	Oct	0-4	NP	Yes	No	Yes	No	No	No	No	No									399
M	Hosp	Yes	Neg	18-Sep-14	Sept	0-4	NP	No	Unk	Unk	Unk	Unk	Unk	Unk	Unk									400
F	Hosp		Neg	18-Oct-14	Oct	0-4	NP	Yes	No	Yes	No	No	No	No	No									401
M	Hosp	Yes	Neg	22-Oct-14	Oct	0-4	NP	No	Unk	Unk	Unk	Unk	Unk	Unk	Unk									402
F	Hosp	Yes	Neg	30-Oct-14	Oct	10-19	NP	No	Unk	Unk	Unk	Unk	Unk	Unk	Unk									403
F	Hosp		Neg	15-Sep-14	Sept	0-4	NP	Yes	No	No	Yes	No	No	No	No									404
F	Office		Neg	10-Oct-14	Oct	0-4	NP	Yes	No	No	No	No	No	No	No									405
M	Hosp		Neg	17-Oct-14	Oct	65+	NP	Yes	No	Yes	No	No	No	No	No									406
F	Hosp	Yes	Neg	07-Oct-14	Oct	65+	NP	No	Unk	Unk	Unk	Unk	Unk	Unk	Unk									407
F	Missing	Yes	Neg	20-Oct-14	Oct	0-4	NP	No	Unk	Unk	Unk	Unk	Unk	Unk	Unk									408
F	Hosp		Neg	20-Oct-14	Oct	5-9	NP	Yes	Yes	No	Yes	Yes	No	No	No									409
F	Hosp		Neg	28-Oct-14	Oct	0-4	NP	Yes	No	No	No	No	No	No	No									410
F	Hosp		Pos	19-Sep-14	Sept	5-9	NP	Yes	No	Yes	No	No	No	No	No	Yes	Neg	Yes	Rhino	Yes	Neg	Rhino/Neg	Rhino	411
F	Hosp	Yes	Neg	29-Oct-14	Oct	5-9	NP	No	Unk	Unk	Unk	Unk	Unk	Unk	Unk									412
F	Hosp		Neg	16-Oct-14	Oct	0-4	NP	Yes	No	Yes	No	No	No	No	No									413
M	Hosp	Yes	Neg	10-Oct-14	Oct	0-4	NP	No	Unk	Unk	Unk	Unk	Unk	Unk	Unk									414
F	Missing	Yes	Neg	13-Oct-14	Oct	0-4	Other	No	Unk	Unk	Unk	Unk	Unk	Unk	Unk									415
F	Hosp		Neg	04-Oct-14	Oct	20-64	NP	Yes	No	Yes	No	No	No	No	No									416
M	Missing	Yes	Neg	13-Oct-14	Oct	0-4	NP	No	Unk	Unk	Unk	Unk	Unk	Unk	Unk									417
M	Office		Neg	27-Oct-14	Oct	0-4	NP	Yes	No	Yes	No	No	No	No	No									418
M	Office		Neg	14-Oct-14	Oct	5-9	NP	Yes	No	Yes	No	No	No	No	No									419
M	Office		Neg	11-Oct-14	Oct	0-4	NP	Yes	No	Yes	No	No	No	No	No									420
F	Office		Neg	24-Oct-14	Oct	0-4	NP	Yes	No	No	No	No	No	No	No									421
M	Office		Neg	31-Oct-14	Oct	10-19	NP	Yes	No	Yes	No	No	No	No	No									422
M	Office		Neg	15-Oct-14	Oct	0-4	NP	Yes	No	Yes	No	No	No	No	No									423
M	Hosp	Yes	Neg	25-Sep-14	Sept	65+	NP	No	Unk	Unk	Unk	Unk	Unk	Unk	Unk									424
F	Hosp		Neg	27-Oct-14	Oct	0-4	NP	Yes	No	Yes	No	No	No	No	No									425
F	Office		Neg	09-Oct-14	Oct	20-64	NP	Yes	No	Yes	No	No	No	No	No									426
M	Hosp	Yes	Neg	06-Oct-14	Oct	5-9	NP	No	Unk	Unk	Unk	Unk	Unk	Unk	Unk									427
F	Hosp		Neg	18-Sep-14	Sept	0-4	NP	Yes	No	Yes	No	No	No	No	No									428
F	Hosp		Neg	18-Sep-14	Sept	10-19	NP	Yes	No	Yes	No	No	No	No	No									429
M	Hosp		Neg	23-Oct-14	Oct	0-4	NP	Yes	No	No	No	No	No	No	No									430
F	Hosp		Neg	20-Oct-14	Oct	0-4	NP	Yes	No	Yes	No	No	No	No	No									431
M	Hosp		Pos	02-Oct-14	Oct	5-9	NP	Yes	No	Yes	No	No	No	No	No	Yes	Neg	Yes	Rhino	Yes	Neg	Rhino/Neg	Rhino	432
M	Hosp		Neg	15-Sep-14	Sept	0-4	NP	Yes	No	Yes	No	No	No	No	No									433
F	Missing	Yes	Neg	24-Oct-14	Oct	0-4	Other	No	Unk	Unk	Unk	Unk	Unk	Unk	Unk									434
M	Office		Neg	13-Oct-14	Oct	0-4	NP	Yes	Yes	Yes	No	Yes	No	No	No									435
F	Missing	Yes	Neg	08-Oct-14	Oct	0-4	NP	No	Unk	Unk	Unk	Unk	Unk	Unk	Unk									436
F	Missing	Yes	Neg	20-Oct-14	Oct	20-64	Other	No	Unk	Unk	Unk	Unk	Unk	Unk	Unk									437
M	Hosp		Neg	19-Oct-14	Oct	0-4	NP	Yes	No	No	No	No	No	No	Yes									438
F	Hosp		Neg	15-Sep-14	Sept	0-4	NP	Yes	No	Yes	No	No	No	No	No									439
M	Missing	Yes	Neg	22-Oct-14	Oct	0-4	Other	No	Unk	Unk	Unk	Unk	Unk	Unk	Unk									440
F	Hosp	Yes	Neg	29-Sep-14	Sept	10-19	NP	No	Unk	Unk	Unk	Unk	Unk	Unk	Unk									441
M	Hosp		Neg	25-Sep-14	Sept	5-9	NP	Yes	No	Yes	No	No	No	No	No									442
M	Hosp		Pos	14-Sep-14	Sept	10-19	NP	Yes	No	Yes	No	No	No	No	No	Yes	Neg	Yes	Rhino/Para4	Yes	Neg	Rhino/Para4/Neg	Rhino/Para4	443
M	Hosp	Yes	Neg	28-Sep-14	Sept	0-4	NP	No	Unk	Unk	Unk	Unk	Unk	Unk	Unk									444
M	Hosp		Pos	20-Sep-14	Sept	5-9	NP	Yes	Yes	No	No	Yes	No	No	No	Yes	Neg	Yes	Rhino	Yes	Neg	Rhino/Neg	Rhino	445
M	Hosp	Yes	Neg	04-Oct-14	Oct	0-4	NP	No	Unk	Unk	Unk	Unk	Unk	Unk	Unk									446
F	Hosp	Yes	Neg	06-Oct-14	Oct	0-4	NP	No	Unk	Unk	Unk	Unk	Unk	Unk	Unk									447
F	Hosp	Yes	Neg	09-Oct-14	Oct	0-4	Stool	No	Unk	Unk	Unk	Unk	Unk	Unk	Unk									448
F	Hosp		Pos	29-Sep-14	Sept	5-9	NP	Yes	No	Yes	No	No	No	No	No	Yes	Neg	.	.	.	.	NA	Neg	449
M	Hosp	Yes	Neg	07-Oct-14	Oct	20-64	NP	No	Unk	Unk	Unk	Unk	Unk	Unk	Unk									450
M	Hosp	Yes	Neg	28-Sep-14	Sept	0-4	NP	No	Unk	Unk	Unk	Unk	Unk	Unk	Unk									451
M	Hosp	Yes	Neg	28-Oct-14	Oct	20-64	NP	No	Unk	Unk	Unk	Unk	Unk	Unk	Unk									452
F	Hosp	Yes	Pos	16-Sep-14	Sept	10-19	NP	No	Unk	Unk	Unk	Unk	Unk	Unk	Unk	Yes	Neg	Yes	Rhino	Yes	Neg	Rhino/Neg	Rhino	453
M	Office		Neg	02-Oct-14	Oct	0-4	SPT	Yes	Yes	Yes	No	Yes	No	No	No									454
M	Hosp		Pos	10-Sep-14	Sept	5-9	NP	Yes	No	Yes	No	No	No	No	No	Yes	Neg	Yes	Neg	Yes	Neg	Neg/Neg	Neg	455
M	Hosp		Neg	08-Oct-14	Oct	0-4	NP	Yes	Yes	No	No	Yes	No	No	No									456
F	Hosp		Neg	24-Sep-14	Sept	0-4	NP	Yes	No	Yes	No	No	No	No	No									457
F	Hosp		Neg	15-Oct-14	Oct	0-4	NP	Yes	No	Yes	Yes	No	No	No	Yes									458
F	Hosp		Neg	31-Oct-14	Oct	0-4	NP	Yes	No	Yes	No	No	No	No	No									459
M	Hosp		Pos	26-Sep-14	Sept	20-64	NP	Yes	No	Yes	No	No	No	No	No	Yes	Neg	.	.	.	.	NA	Neg	460
M	Office		Pos	19-Sep-14	Sept	0-4	NP	Yes	No	Yes	No	No	No	No	No	Yes	Neg	Yes	Neg	Yes	Neg	Neg/Neg	Neg	461
M	Hosp		Pos	01-Oct-14	Oct	0-4	ASP	Yes	No	Yes	No	No	No	No	No	Yes	Neg	.	.	.	.	NA	Neg	462
F	Hosp	Yes	Neg	08-Oct-14	Oct	0-4	NP	No	Unk	Unk	Unk	Unk	Unk	Unk	Unk									463
M	Hosp		Neg	04-Sep-14	Sept	0-4	NP	Yes	No	Yes	No	No	No	No	No									464
F	Hosp		Neg	20-Oct-14	Oct	20-64	Throat	Yes	No	Yes	No	No	No	No	No									465
F	Hosp	Yes	Neg	18-Sep-14	Sept	0-4	NP	No	Unk	Unk	Unk	Unk	Unk	Unk	Unk									466
M	Hosp	Yes	Neg	21-Oct-14	Oct	0-4	NP	No	Unk	Unk	Unk	Unk	Unk	Unk	Unk									467
F	Hosp		Neg	30-Sep-14	Sept	5-9	NP	Yes	No	Yes	No	No	No	No	No									468
F	Office		Neg	25-Sep-14	Sept	65+	NP	Yes	Yes	Yes	No	Yes	No	No	No									469
M	Hosp	Yes	Neg	02-Oct-14	Oct	10-19	NP	No	Unk	Unk	Unk	Unk	Unk	Unk	Unk									470
F	Hosp		Neg	16-Sep-14	Sept	0-4	NP	Yes	Yes	Yes	No	Yes	No	No	No									471
M	Hosp	Yes	Neg	04-Oct-14	Oct	5-9	NP	No	Unk	Unk	Unk	Unk	Unk	Unk	Unk									472
M	Office	Yes	Neg	05-Oct-14	Oct	0-4	NP	No	Unk	Unk	Unk	Unk	Unk	Unk	Unk									473
M	Hosp		Neg	13-Oct-14	Oct	5-9	NP	Yes	No	No	No	No	No	No	Yes									474
F	Hosp		Neg	25-Sep-14	Sept	5-9	NP	Yes	No	Yes	No	No	No	No	No									475
M	Hosp	Yes	Neg	19-Oct-14	Oct	0-4	NP	No	Unk	Unk	Unk	Unk	Unk	Unk	Unk									476
M	Hosp		Neg	16-Sep-14	Sept	0-4	Nasal	Yes	No	Yes	No	No	No	No	No									477
M	Hosp		Neg	05-Oct-14	Oct	0-4	NP	Yes	No	No	No	No	No	No	No									478
M	Hosp	Yes	Neg	03-Oct-14	Oct	0-4	NP	No	Unk	Unk	Unk	Unk	Unk	Unk	Unk									479
M	Hosp		Neg	17-Oct-14	Oct	10-19	NP	Yes	No	Yes	No	No	No	No	No									480
F	Hosp		Pos	06-Oct-14	Oct	0-4	NP	Yes	No	Yes	No	No	No	No	No	Yes	Neg	.	.	.	.	NA	Neg	481
F	Hosp		Neg	16-Oct-14	Oct	0-4	NP	Yes	No	Yes	No	No	No	No	No									482
M	Office		Neg	09-Sep-14	Sept	0-4	NP	Yes	No	Yes	No	No	No	No	No									483
M	Hosp		Neg	29-Oct-14	Oct	0-4	NP	Yes	Yes	No	No	Yes	No	No	No									484
F	Hosp		Pos	17-Sep-14	Sept	5-9	NP	Yes	No	Yes	No	No	No	No	No	Yes	Neg	Yes	Neg	Yes	Neg	Neg/Neg	Neg	485
F	Hosp		Neg	17-Oct-14	Oct	0-4	NP	Yes	No	No	Yes	No	No	No	No									486
M	Hosp		Neg	17-Oct-14	Oct	0-4	NP	Yes	No	No	Yes	No	No	No	No									487
F	Hosp		Neg	17-Oct-14	Oct	20-64	NP	Yes	No	No	No	No	No	No	No									488
M	Office		Pos	16-Sep-14	Sept	5-9	NP	Yes	No	Yes	No	No	No	No	No	Yes	Neg	Yes	Neg	Yes	Neg	Neg/Neg	Neg	489
F	Office		Neg	08-Oct-14	Oct	10-19	Nasal	Yes	No	No	No	No	No	No	No									490
F	Hosp	Yes	Neg	14-Oct-14	Oct	65+	NP	No	Unk	Unk	Unk	Unk	Unk	Unk	Unk									491
M	Hosp		Neg	17-Sep-14	Sept	5-9	NP	Yes	No	Yes	No	No	No	No	No									492
M	Office		Neg	29-Oct-14	Oct	20-64	NP	Yes	No	Yes	No	No	No	No	No									493
F	Hosp	Yes	Neg	22-Oct-14	Oct	0-4	NP	No	Unk	Unk	Unk	Unk	Unk	Unk	Unk									494
F	Hosp		Neg	15-Oct-14	Oct	0-4	NP	Yes	Yes	No	No	Yes	No	No	No									495
M	Hosp		Neg	18-Oct-14	Oct	0-4	NP	Yes	No	No	Yes	No	No	No	No									496
F	Hosp		Neg	17-Oct-14	Oct	20-64	NP	Yes	No	Yes	No	No	No	No	No									497
F	Hosp		Neg	21-Sep-14	Sept	0-4	NP	Yes	No	No	No	No	No	No	No									498
F	Hosp	Yes	Pos	20-Sep-14	Sept	5-9	NP	No	Unk	Unk	Unk	Unk	Unk	Unk	Unk	Yes	Neg	Yes	Neg	Yes	Neg	Neg/Neg	Neg	499
F	Hosp		Neg	02-Oct-14	Oct	0-4	NP	Yes	Yes	Yes	No	Yes	No	No	No									500
M	Hosp		Neg	17-Oct-14	Oct	0-4	NP	Yes	No	Yes	No	No	No	No	No									501
M	Hosp		Neg	16-Sep-14	Sept	0-4	NP	Yes	Yes	Yes	No	Yes	No	Yes	No									502
F	Office		Pos	16-Sep-14	Sept	10-19	NP	Yes	No	Yes	No	No	No	No	No	.	.	Yes	Neg	Yes	Neg	Neg/Neg	Neg	503
F	Hosp		Neg	14-Sep-14	Sept	5-9	NP	Yes	No	Yes	No	No	No	No	No									504
M	Hosp	Yes	Neg	21-Sep-14	Sept	0-4	NP	No	Unk	Unk	Unk	Unk	Unk	Unk	Unk									505
M	Hosp		Neg	30-Sep-14	Sept	10-19	NP	Yes	Yes	Yes	Yes	Yes	No	No	No									506
M	Hosp		Neg	16-Sep-14	Sept	5-9	NP	Yes	No	Yes	No	No	No	No	No									507
F	Hosp		Neg	19-Sep-14	Sept	0-4	NP	Yes	No	No	No	No	No	No	Yes									508
M	Hosp		Pos	29-Sep-14	Sept	0-4	NP	Yes	No	Yes	No	No	No	No	No	Yes	Neg	.	.	.	.	NA	Neg	509
F	Hosp	Yes	Neg	19-Sep-14	Sept	0-4	NP	No	Unk	Unk	Unk	Unk	Unk	Unk	Unk									510
F	Office	Yes	Neg	16-Oct-14	Oct	20-64	NP	No	Unk	Unk	Unk	Unk	Unk	Unk	Unk									511
M	Office		Neg	02-Oct-14	Oct	10-19	NP	Yes	No	Yes	No	No	No	No	No									512
M	ICU		Pos	04-Sep-14	Sept	20-64	NP	Yes	No	No	Yes	No	No	No	No	.	.	Yes	Rhino	Yes	Neg	Rhino/Neg	Rhino	513
M	Hosp		Pos	04-Oct-14	Oct	0-4	NP	Yes	No	Yes	No	No	No	No	No	Yes	Neg	.	.	.	.	NA	Neg	514
F	Hosp		Neg	03-Oct-14	Oct	0-4	NP	Yes	No	Yes	No	No	No	No	No									515
F	Hosp	Yes	Neg	21-Sep-14	Sept	0-4	NP	No	Unk	Unk	Unk	Unk	Unk	Unk	Unk									516
M	Office		Pos	17-Sep-14	Sept	0-4	NP	Yes	No	No	No	No	No	No	No	Yes	Neg	Yes	Rhino	Yes	Neg	Rhino/Neg	Neg	517
M	Office		Pos	17-Sep-14	Sept	5-9	NP	Yes	No	No	No	No	No	No	No	Yes	Neg	Yes	Neg	Yes	Neg	Neg/Neg	Neg	518
M	Hosp	Yes	Pos	16-Sep-14	Sept	5-9	NP	No	Unk	Unk	Unk	Unk	Unk	Unk	Unk	Yes	Neg	Yes	Rhino	Yes	Neg	Rhino/Neg	Rhino	519
M	Hosp	Yes	Neg	23-Oct-14	Oct	5-9	NP	No	Unk	Unk	Unk	Unk	Unk	Unk	Unk									520
M	Hosp	Yes	Neg	26-Sep-14	Sept	0-4	NP	No	Unk	Unk	Unk	Unk	Unk	Unk	Unk									521
F	Office		Neg	30-Sep-14	Sept	10-19	NP	Yes	No	Yes	No	No	No	No	No									522
M	Hosp		Neg	04-Oct-14	Oct	0-4	NP	Yes	No	Yes	No	No	No	No	No									523
M	Hosp		Neg	29-Oct-14	Oct	0-4	NP	Yes	No	No	No	No	No	No	No									524
M	Hosp	Yes	Neg	20-Oct-14	Oct	0-4	NP	No	Unk	Unk	Unk	Unk	Unk	Unk	Unk									525
F	Hosp		Neg	02-Oct-14	Oct	5-9	NP	Yes	No	No	Yes	No	No	No	Yes									526
M	Hosp		Pos	20-Sep-14	Sept	0-4	NP	Yes	No	Yes	No	No	No	No	No	Yes	Neg	Yes	Neg	Yes	Neg	Neg/Neg	Neg	527
M	Hosp		Neg	20-Sep-14	Sept	5-9	NP	Yes	No	Yes	No	No	No	No	No									528
M	Hosp	Yes	Pos	19-Sep-14	Sept	0-4	NP	No	Unk	Unk	Unk	Unk	Unk	Unk	Unk	.	.	Yes	Rhino	Yes	Neg	Rhino/Neg	Rhino	529
M	Hosp	Yes	Neg	22-Oct-14	Oct	0-4	NP	No	Unk	Unk	Unk	Unk	Unk	Unk	Unk									530
F	Hosp		Neg	23-Sep-14	Sept	0-4	NP	Yes	No	No	No	No	No	No	Yes									531
M	Hosp		Neg	23-Oct-14	Oct	0-4	NP	Yes	No	Yes	No	No	No	No	No									532
F	Hosp		Neg	10-Oct-14	Oct	0-4	Stool	Yes	No	No	No	No	No	No	No									533
M	Hosp	Yes	Neg	21-Oct-14	Oct	0-4	NP	No	Unk	Unk	Unk	Unk	Unk	Unk	Unk									534
M	Hosp		Neg	20-Oct-14	Oct	0-4	NP	Yes	No	Yes	No	No	No	No	No									535
M	Hosp		Neg	04-Oct-14	Oct	0-4	NP	Yes	No	Yes	No	No	No	No	No									536
M	Hosp		Neg	01-Oct-14	Oct	0-4	NP	Yes	No	Yes	No	No	No	No	No									537
F	Hosp	Yes	Neg	23-Oct-14	Oct	20-64	NP	No	Unk	Unk	Unk	Unk	Unk	Unk	Unk									538
M	Hosp	Yes	Neg	29-Sep-14	Sept	10-19	NP	No	Unk	Unk	Unk	Unk	Unk	Unk	Unk									539
F	Hosp		Neg	24-Oct-14	Oct	0-4	NP	Yes	No	Yes	No	No	No	No	No									540
M	Hosp		Neg	07-Oct-14	Oct	5-9	NP	Yes	No	Yes	No	No	No	No	No									541
M	Hosp		Neg	04-Oct-14	Oct	0-4	NP	Yes	No	Yes	No	No	No	No	No									542
M	Hosp	Yes	Neg	20-Oct-14	Oct	0-4	NP	No	Unk	Unk	Unk	Unk	Unk	Unk	Unk									543
F	Hosp	Yes	Neg	30-Sep-14	Sept	10-19	CSF	No	Unk	Unk	Unk	Unk	Unk	Unk	Unk									544
M	Hosp		Neg	15-Oct-14	Oct	0-4	NP	Yes	No	Yes	No	No	No	No	No									545
M	Office		Neg	02-Oct-14	Oct	10-19	NP	Yes	No	Yes	No	No	No	No	No									546
F	Office		Neg	04-Oct-14	Oct	20-64	NP	Yes	No	Yes	No	No	No	No	No									547
M	Hosp		Neg	23-Sep-14	Sept	5-9	NP	Yes	Yes	No	Yes	Yes	No	No	No									548
M	Office		Neg	30-Sep-14	Sept	0-4	NP	Yes	No	Yes	No	No	No	No	No									549
M	Hosp	Yes	Neg	02-Oct-14	Oct	5-9	NP	No	Unk	Unk	Unk	Unk	Unk	Unk	Unk									550
M	Hosp	Yes	Neg	14-Oct-14	Oct	5-9	NP	No	Unk	Unk	Unk	Unk	Unk	Unk	Unk									551
M	Hosp	Yes	Pos	21-Sep-14	Sept	5-9	NP	No	Unk	Unk	Unk	Unk	Unk	Unk	Unk	Yes	Neg	Yes	Rhino	Yes	Neg	Rhino/Neg	Rhino	552
F	Office		Neg	06-Oct-14	Oct	20-64	NP	Yes	No	Yes	No	No	No	No	No									553
F	Office		Neg	23-Oct-14	Oct	0-4	NP	Yes	No	No	No	No	No	No	No									554
M	Hosp		Neg	29-Oct-14	Oct	10-19	NP	Yes	No	No	No	No	No	No	No									555
F	Office		Neg	02-Oct-14	Oct	20-64	NP	Yes	No	Yes	No	No	No	Yes	No									556
M	Hosp		Neg	29-Oct-14	Oct	0-4	NP	Yes	No	Yes	No	No	No	No	No									557
F	Hosp	Yes	Neg	24-Sep-14	Sept	0-4	NP	No	Unk	Unk	Unk	Unk	Unk	Unk	Unk									558
M	Hosp		Neg	28-Sep-14	Sept	20-64	SPT	Yes	No	Yes	No	No	No	No	No									559
M	Hosp	Yes	Neg	09-Oct-14	Oct	0-4	NP	No	Unk	Unk	Unk	Unk	Unk	Unk	Unk									560
M	Hosp		Neg	14-Oct-14	Oct	5-9	NP	Yes	No	Yes	No	No	No	No	No									561
M	Hosp		Neg	22-Sep-14	Sept	5-9	NP	Yes	No	Yes	No	No	No	No	No									562
M	Hosp	Yes	Neg	30-Sep-14	Sept	5-9	NP	No	Unk	Unk	Unk	Unk	Unk	Unk	Unk									563
M	Hosp		Neg	19-Sep-14	Sept	0-4	NP	Yes	No	Yes	No	No	No	No	No									564
M	Hosp	Yes	Neg	05-Oct-14	Oct	0-4	NP	No	Unk	Unk	Unk	Unk	Unk	Unk	Unk									565
M	Hosp		Neg	26-Sep-14	Sept	0-4	NP	Yes	No	Yes	No	No	No	No	No									566
M	Hosp	Yes	Neg	07-Oct-14	Oct	0-4	NP	No	Unk	Unk	Unk	Unk	Unk	Unk	Unk									567
F	Hosp		Neg	16-Oct-14	Oct	10-19	NP	Yes	Yes	Yes	No	Yes	No	No	No									568
F	Hosp		Neg	22-Oct-14	Oct	5-9	NP	Yes	No	No	No	No	No	No	No									569
F	Hosp		Pos	27-Sep-14	Sept	0-4	NP	Yes	No	No	No	No	No	No	No	Yes	Neg	.	.	.	.	NA	Neg	570
M	Hosp	Yes	Pos	18-Sep-14	Sept	0-4	NP	No	Unk	Unk	Unk	Unk	Unk	Unk	Unk	Yes	Neg	Yes	Rhino	Yes	Neg	Rhino/Neg	Rhino	571
M	Office	Yes	Neg	24-Oct-14	Oct	10-19	Other	No	Unk	Unk	Unk	Unk	Unk	Unk	Unk									572
M	Hosp		Neg	22-Sep-14	Sept	0-4	NP	Yes	No	No	No	No	No	No	No									573
F	Hosp		Neg	23-Oct-14	Oct	0-4	NP	Yes	No	Yes	No	No	No	No	No									574
M	Hosp	Yes	Neg	14-Oct-14	Oct	0-4	NP	No	Unk	Unk	Unk	Unk	Unk	Unk	Unk									575
M	Hosp		Neg	14-Sep-14	Sept	0-4	NP	Yes	No	Yes	No	No	No	No	No									576
F	Office		Neg	20-Oct-14	Oct	10-19	NP	Yes	No	Yes	No	No	No	No	No									577
M	Hosp		Neg	18-Sep-14	Sept	5-9	NP	Yes	No	Yes	No	No	No	No	No									578
M	Hosp		Neg	30-Sep-14	Sept	10-19	Nasal	Yes	No	Yes	No	No	No	No	No									579
M	Hosp	Yes	Neg	06-Oct-14	Oct	65+	NP	No	Unk	Unk	Unk	Unk	Unk	Unk	Unk									580
M	Hosp		Neg	09-Oct-14	Oct	0-4	NP	Yes	No	No	Yes	No	No	No	No									581
F	Hosp		Pos	19-Sep-14	Sept	0-4	NP	Yes	No	Yes	No	No	No	No	No	Yes	Neg	Yes	Neg	Yes	Neg	Neg/Neg	Neg	582
M	Office	Yes	Neg	19-Oct-14	Oct	0-4	Other	No	Unk	Unk	Unk	Unk	Unk	Unk	Unk									583
M	Hosp	Yes	Neg	30-Oct-14	Oct	65+	NP	No	Unk	Unk	Unk	Unk	Unk	Unk	Unk									584
M	Hosp		Neg	16-Oct-14	Oct	0-4	NP	Yes	Yes	No	No	Yes	No	No	No									585
M	Hosp		Neg	13-Sep-14	Sept	0-4	NP	Yes	Yes	No	No	Yes	No	No	No									586
M	Hosp		Neg	08-Oct-14	Oct	0-4	NP	Yes	No	Yes	No	No	No	No	No									587
M	Hosp		Neg	22-Oct-14	Oct	0-4	NP	Yes	No	Yes	No	No	No	No	No									588
M	Hosp		Neg	12-Oct-14	Oct	0-4	NP	Yes	Yes	No	No	Yes	No	No	No									589
M	Hosp	Yes	Pos	26-Sep-14	Sept	10-19	NP	No	Unk	Unk	Unk	Unk	Unk	Unk	Unk	Yes	Neg	.	.	.	.	NA	Neg	590
F	Hosp		Pos	18-Sep-14	Sept	5-9	NP	Yes	No	Yes	No	No	No	No	No	Yes	Neg	Yes	Rhino	Yes	Entero	Rhino/Entero	Rhino/Entero	591
M	Hosp		Neg	08-Oct-14	Oct	0-4	NP	Yes	No	Yes	No	No	No	No	No									592
M	Hosp		Pos	21-Sep-14	Sept	0-4	NP	Yes	No	Yes	No	No	No	No	No	Yes	Neg	Yes	Neg	Yes	Neg	Neg/Neg	Neg	593
M	Hosp		Neg	30-Oct-14	Oct	10-19	NP	Yes	No	Yes	No	No	No	No	No									594
F	Office		Neg	23-Oct-14	Oct	10-19	NP	Yes	No	Yes	No	No	No	No	No									595
M	Missing	Yes	Neg	07-Oct-14	Oct	0-4	NP	No	Unk	Unk	Unk	Unk	Unk	Unk	Unk									596
M	Office	Yes	Neg	10-Oct-14	Oct	0-4	NP	No	Unk	Unk	Unk	Unk	Unk	Unk	Unk									597
M	Hosp		Neg	20-Oct-14	Oct	5-9	NP	Yes	No	Yes	No	No	No	No	No									598
M	Hosp		Neg	13-Oct-14	Oct	0-4	NP	Yes	No	No	No	No	No	No	No									599
F	Hosp	Yes	Neg	04-Oct-14	Oct	0-4	NP	No	Unk	Unk	Unk	Unk	Unk	Unk	Unk									600
F	Hosp		Neg	13-Sep-14	Sept	5-9	NP	Yes	No	Yes	No	No	No	No	No									601
M	Hosp	Yes	Neg	20-Oct-14	Oct	0-4	NP	No	Unk	Unk	Unk	Unk	Unk	Unk	Unk									602
F	Hosp	Yes	Neg	23-Oct-14	Oct	10-19	Nasal	No	Unk	Unk	Unk	Unk	Unk	Unk	Unk									603
F	Hosp		Neg	16-Sep-14	Sept	10-19	NP	Yes	No	Yes	No	No	No	No	No									604
F	Office		Pos	16-Sep-14	Sept	0-4	NP	Yes	No	Yes	No	No	No	No	No	Yes	Neg	Yes	Neg	Yes	Neg	Neg/Neg	Neg	605
F	Hosp	Yes	Neg	24-Sep-14	Sept	0-4	NP	No	Unk	Unk	Unk	Unk	Unk	Unk	Unk									606
M	Missing	Yes	Neg	23-Oct-14	Oct	0-4	NP	No	Unk	Unk	Unk	Unk	Unk	Unk	Unk									607
M	Hosp	Yes	Neg	27-Oct-14	Oct	5-9	Nasal	No	Unk	Unk	Unk	Unk	Unk	Unk	Unk									608
M	Missing	Yes	Neg	10-Oct-14	Oct	0-4	Other	No	Unk	Unk	Unk	Unk	Unk	Unk	Unk									609
M	Hosp		Neg	23-Sep-14	Sept	20-64	NP	Yes	No	No	No	No	No	No	No									610
M	Hosp		Pos	20-Sep-14	Sept	5-9	NP	Yes	No	Yes	No	No	No	No	No	Yes	Neg	.	.	.	.	NA	Neg	611
M	Hosp		Neg	15-Oct-14	Oct	0-4	NP	Yes	No	Yes	No	No	No	No	No									612
M	Hosp	Yes	Neg	31-Oct-14	Oct	0-4	NP	No	Unk	Unk	Unk	Unk	Unk	Unk	Unk									613
F	Office	Yes	Neg	07-Oct-14	Oct	0-4	Other	No	Unk	Unk	Unk	Unk	Unk	Unk	Unk									614
M	Hosp	Yes	Neg	22-Oct-14	Oct	5-9	NP	No	Unk	Unk	Unk	Unk	Unk	Unk	Unk									615
F	Hosp	Yes	Neg	31-Oct-14	Oct	5-9	NP	No	Unk	Unk	Unk	Unk	Unk	Unk	Unk									616
F	Hosp	Yes	Neg	28-Oct-14	Oct	20-64	NP	No	Unk	Unk	Unk	Unk	Unk	Unk	Unk									617
M	Hosp	Yes	Neg	30-Oct-14	Oct	65+	NP	No	Unk	Unk	Unk	Unk	Unk	Unk	Unk									618
M	Hosp	Yes	Pos	24-Sep-14	Sept	0-4	NP	No	Unk	Unk	Unk	Unk	Unk	Unk	Unk	Yes	Neg	.	.	.	.	NA	Neg	619
M	Hosp		Pos	26-Sep-14	Sept	0-4	NP	Yes	No	Yes	No	No	Yes	No	No	Yes	Neg	.	.	.	.	NA	Neg	620
F	Hosp		Pos	15-Sep-14	Sept	5-9	NP	Yes	No	Yes	No	No	No	No	No	Yes	Neg	Yes	Neg	Yes	Neg	Neg/Neg	Neg	621
M	Hosp		Neg	21-Sep-14	Sept	0-4	NP	Yes	No	No	Yes	No	No	No	Yes									622
M	Hosp		Pos	07-Oct-14	Oct	20-64	NP	Yes	No	No	Yes	No	No	No	Yes	Yes	Para2	.	.	.	.	NA	Para2	623
M	Hosp		Neg	16-Sep-14	Sept	0-4	NP	Yes	No	Yes	No	No	No	No	No									624
M	Missing	Yes	Pos	23-Sep-14	Sept	0-4	ASP	No	Unk	Unk	Unk	Unk	Unk	Unk	Unk	Yes	Indeterminate	.	.	.	.	NA	Indeterminate	625
M	Hosp		Neg	24-Sep-14	Sept	0-4	NP	Yes	No	Yes	No	No	No	No	No									626
M	Office		Neg	18-Oct-14	Oct	0-4	NP	Yes	No	Yes	No	No	No	No	No									627
F	Office		Neg	13-Oct-14	Oct	0-4	NP	Yes	No	Yes	No	No	No	No	No									628
M	Office		Pos	27-Sep-14	Sept	0-4	NP	Yes	No	Yes	No	No	No	No	No	Yes	Enterovirus-like virus	.	.	.	.	NA	Entero	629
F	Hosp		Neg	09-Oct-14	Oct	0-4	NP	Yes	No	Yes	No	No	No	No	No									630
M	Hosp		Pos	18-Sep-14	Sept	5-9	NP	Yes	No	Yes	No	No	No	No	No	Yes	Neg	Yes	Neg	Yes	Neg	Neg/Neg	Neg	631
M	Hosp		Neg	19-Oct-14	Oct	0-4	NP	Yes	No	Yes	No	No	No	No	No									632
F	Hosp	Yes	Neg	07-Oct-14	Oct	65+	NP	No	Unk	Unk	Unk	Unk	Unk	Unk	Unk									633
M	Office		Neg	22-Oct-14	Oct	0-4	NP	Yes	Yes	Yes	Yes	Yes	No	No	No									634
F	Hosp	Yes	Neg	28-Oct-14	Oct	10-19	NP	No	Unk	Unk	Unk	Unk	Unk	Unk	Unk									635
M	Hosp	Yes	Neg	29-Oct-14	Oct	10-19	NP	No	Unk	Unk	Unk	Unk	Unk	Unk	Unk									636
F	Office		Neg	09-Oct-14	Oct	20-64	NP	Yes	No	Yes	No	No	No	No	No									637
M	Office	Yes	Neg	04-Oct-14	Oct	10-19	NP	No	Unk	Unk	Unk	Unk	Unk	Unk	Unk									638
F	Hosp	Yes	Pos	11-Sep-14	Sept	10-19	NP	No	Unk	Unk	Unk	Unk	Unk	Unk	Unk	Yes	Neg	Yes	Neg	Yes	Neg	Neg/Neg	Neg	639
F	Hosp		Pos	18-Sep-14	Sept	0-4	NP	Yes	No	Yes	No	No	No	No	No	Yes	Enterovirus-like virus	Yes	Neg	Yes	Neg	Neg/Neg	Entero	640
F	Hosp		Neg	14-Oct-14	Oct	0-4	NP	Yes	No	Yes	No	No	No	No	No									641
F	Office		Neg	10-Oct-14	Oct	5-9	NP	Yes	No	Yes	No	No	No	No	No									642
M	Office		Neg	22-Oct-14	Oct	0-4	NP	Yes	No	Yes	No	No	No	No	No									643
F	Office		Neg	22-Oct-14	Oct	0-4	NP	Yes	No	No	No	No	No	No	No									644
F	Office		Pos	10-Oct-14	Oct	0-4	NP	Yes	No	Yes	No	No	No	No	No	Yes	Neg	.	.	.	.	NA	Neg	645
F	Office		Neg	25-Oct-14	Oct	0-4	NP	Yes	No	Yes	No	No	No	No	No									646
F	Office		Neg	31-Oct-14	Oct	0-4	NP	Yes	No	Yes	No	No	No	No	No									647
M	Office		Neg	10-Sep-14	Sept	5-9	Throat	Yes	No	Yes	No	No	No	No	No									648
F	Office		Neg	23-Sep-14	Sept	20-64	NP	Yes	No	Yes	No	No	No	No	No									649
F	Hosp	Yes	Neg	03-Oct-14	Oct	0-4	NP	No	Unk	Unk	Unk	Unk	Unk	Unk	Unk									650
M	Hosp		Pos	16-Sep-14	Sept	0-4	NP	Yes	No	No	No	No	No	No	No	Yes	Neg	Yes	Neg	Yes	Neg	Neg/Neg	Neg	651
M	Hosp	Yes	Neg	10-Oct-14	Oct	20-64	BAL	No	Unk	Unk	Unk	Unk	Unk	Unk	Unk									652
M	Hosp		Pos	15-Sep-14	Sept	0-4	NP	Yes	No	Yes	No	No	No	No	No	Yes	Neg	Yes	Rhino	Yes	Neg	Rhino/Neg	Rhino	653
M	Office	Yes	Neg	08-Oct-14	Oct	0-4	Other	No	Unk	Unk	Unk	Unk	Unk	Unk	Unk									654
M	Hosp		Neg	14-Sep-14	Sept	0-4	NP	Yes	No	Yes	No	No	No	No	No									655
M	Hosp		Neg	05-Oct-14	Oct	0-4	NP	Yes	No	Yes	No	No	No	No	No									656
M	Hosp		Neg	04-Oct-14	Oct	0-4	NP	Yes	No	Yes	No	No	No	No	No									657
F	Hosp		Pos	18-Sep-14	Sept	10-19	NP	Yes	No	No	No	No	No	No	No	Yes	Neg	Yes	Rhino	Yes	Neg	Rhino/Neg	Rhino	658
M	Hosp	Yes	Neg	10-Sep-14	Sept	5-9	NP	No	Unk	Unk	Unk	Unk	Unk	Unk	Unk									659
F	Office	Yes	Neg	09-Oct-14	Oct	0-4	NP	No	Unk	Unk	Unk	Unk	Unk	Unk	Unk									660
F	ICU		Neg	16-Sep-14	Sept	20-64	NP	Yes	No	Yes	No	No	No	No	No									661
M	Missing	Yes	Neg	14-Oct-14	Oct	0-4	NP	No	Unk	Unk	Unk	Unk	Unk	Unk	Unk									662
M	Hosp		Neg	26-Sep-14	Sept	0-4	NP	Yes	No	Yes	No	No	No	No	No									663
F	Hosp	Yes	Neg	29-Sep-14	Sept	20-64	NP	No	Unk	Unk	Unk	Unk	Unk	Unk	Unk									664
M	Hosp		Pos	05-Oct-14	Oct	0-4	NP	Yes	No	No	No	No	No	No	Yes	Yes	Neg	.	.	.	.	NA	Neg	665
F	Hosp	Yes	Neg	29-Oct-14	Oct	0-4	NP	No	Unk	Unk	Unk	Unk	Unk	Unk	Unk									666
F	Hosp		Neg	10-Oct-14	Oct	0-4	NP	Yes	No	Yes	No	No	No	No	No									667
F	Hosp		Neg	13-Oct-14	Oct	5-9	NP	Yes	No	Yes	No	No	No	No	No									668
M	Hosp		Neg	30-Oct-14	Oct	0-4	NP	Yes	No	Yes	No	No	No	No	No									669
M	Missing	Yes	Neg	29-Oct-14	Oct	0-4	Other	No	Unk	Unk	Unk	Unk	Unk	Unk	Unk									670
M	Hosp		Neg	20-Oct-14	Oct	0-4	NP	Yes	No	No	No	No	No	No	Yes									671
M	Hosp		Neg	30-Oct-14	Oct	0-4	NP	Yes	No	Yes	No	No	No	No	No									672
F	Office		Neg	21-Oct-14	Oct	0-4	NP	Yes	No	Yes	No	No	No	No	No									673
M	Office		Neg	17-Oct-14	Oct	0-4	NP	Yes	No	Yes	No	No	No	No	No									674
M	Office		Neg	30-Oct-14	Oct	0-4	NP	Yes	No	Yes	No	No	No	No	No									675
M	Hosp	Yes	Neg	30-Sep-14	Sept	0-4	NP	No	Unk	Unk	Unk	Unk	Unk	Unk	Unk									676
F	Hosp		Neg	27-Sep-14	Sept	0-4	NP	Yes	No	Yes	No	No	No	No	No									677
F	Hosp		Neg	12-Sep-14	Sept	5-9	NP	Yes	No	Yes	No	No	No	No	No									678
M	Hosp		Pos	20-Sep-14	Sept	0-4	NP	Yes	No	Yes	No	No	No	No	Yes	Yes	Neg	Yes	Rhino	Yes	Neg	Rhino/Neg	Rhino	679
M	Hosp		Neg	22-Oct-14	Oct	0-4	NP	Yes	No	Yes	No	No	No	No	No									680
F	Hosp		Neg	11-Oct-14	Oct	5-9	NP	Yes	No	Yes	No	No	No	No	No									681
M	Hosp		Pos	26-Sep-14	Sept	0-4	NP	Yes	No	Yes	No	No	No	No	No	Yes	Neg	.	.	.	.	NA	Neg	682
F	Hosp		Neg	18-Sep-14	Sept	0-4	NP	Yes	No	Yes	No	No	No	No	No									683
M	Hosp		Neg	20-Sep-14	Sept	5-9	NP	Yes	No	Yes	No	No	No	No	No									684
M	Hosp		Neg	21-Sep-14	Sept	10-19	NP	Yes	No	Yes	No	No	No	No	No									685
F	Hosp		Neg	06-Oct-14	Oct	10-19	NP	Yes	No	No	Yes	No	Yes	No	No									686
M	Hosp	Yes	Pos	14-Sep-14	Sept	5-9	NP	No	Unk	Unk	Unk	Unk	Unk	Unk	Unk	Yes	Neg	Yes	Neg	Yes	Neg	Neg/Neg	Neg	687
M	Hosp		Pos	14-Sep-14	Sept	0-4	NP	Yes	No	Yes	No	No	No	No	No	Yes	Neg	Yes	Neg	Yes	Neg	Neg/Neg	Neg	688
M	Hosp	Yes	Neg	05-Oct-14	Oct	0-4	NP	No	Unk	Unk	Unk	Unk	Unk	Unk	Unk									689
F	Hosp		Neg	27-Oct-14	Oct	0-4	NP	Yes	No	Yes	No	No	No	No	No									690
F	Hosp	Yes	Neg	02-Oct-14	Oct	0-4	NP	No	Unk	Unk	Unk	Unk	Unk	Unk	Unk									691
M	Hosp		Neg	21-Oct-14	Oct	0-4	NP	Yes	No	Yes	No	No	No	No	No									692
M	Hosp		Neg	17-Sep-14	Sept	5-9	NP	Yes	No	Yes	No	No	No	No	No									693
M	Hosp		Neg	17-Oct-14	Oct	0-4	NP	Yes	No	Yes	No	No	No	No	No									694
M	Hosp	Yes	Neg	30-Sep-14	Sept	0-4	NP	No	Unk	Unk	Unk	Unk	Unk	Unk	Unk									695
F	Missing	Yes	Neg	10-Oct-14	Oct	20-64	NP	No	Unk	Unk	Unk	Unk	Unk	Unk	Unk									696
M	Hosp		Neg	14-Sep-14	Sept	10-19	NP	Yes	No	Yes	No	No	No	No	No									697
F	Office	Yes	Neg	08-Oct-14	Oct	20-64	NP	No	Unk	Unk	Unk	Unk	Unk	Unk	Unk									698
F	Hosp		Pos	16-Sep-14	Sept	5-9	NP	Yes	No	Yes	No	No	No	No	No	Yes	Neg	Yes	Rhino	Yes	Neg	Rhino/Neg	Rhino	699
F	Hosp		Neg	01-Oct-14	Oct	0-4	NP	Yes	No	Yes	No	No	No	No	No									700
M	Hosp	Yes	Neg	05-Oct-14	Oct	0-4	NP	No	Unk	Unk	Unk	Unk	Unk	Unk	Unk									701
F	Hosp	Yes	Neg	08-Sep-14	Sept	0-4	NP	No	Unk	Unk	Unk	Unk	Unk	Unk	Unk									702
M	Hosp	Yes	Neg	19-Sep-14	Sept	0-4	NP	No	Unk	Unk	Unk	Unk	Unk	Unk	Unk									703
M	Hosp		Neg	21-Sep-14	Sept	0-4	NP	Yes	No	Yes	No	No	No	No	Yes									704
F	Hosp	Yes	Neg	27-Sep-14	Sept	0-4	NP	No	Unk	Unk	Unk	Unk	Unk	Unk	Unk									705
F	Hosp		Neg	23-Oct-14	Oct	0-4	NP	Yes	No	No	No	No	No	No	No									706
M	Hosp		Neg	18-Sep-14	Sept	5-9	NP	Yes	No	Yes	No	No	No	No	No									707
M	Hosp	Yes	Pos	17-Sep-14	Sept	10-19	NP	No	Unk	Unk	Unk	Unk	Unk	Unk	Unk	Yes	Neg	Yes	Neg	Yes	Neg	Neg/Neg	Neg	708
F	Hosp	Yes	Neg	17-Oct-14	Oct	0-4	NP	No	Unk	Unk	Unk	Unk	Unk	Unk	Unk									709
M	Hosp	Yes	Neg	04-Oct-14	Oct	0-4	NP	No	Unk	Unk	Unk	Unk	Unk	Unk	Unk									710
M	Hosp	Yes	Neg	21-Oct-14	Oct	0-4	NP	No	Unk	Unk	Unk	Unk	Unk	Unk	Unk									711
M	Hosp		Neg	14-Oct-14	Oct	20-64	NP	Yes	No	Yes	Yes	No	No	No	No									712
M	Hosp	Yes	Neg	18-Oct-14	Oct	0-4	NP	No	Unk	Unk	Unk	Unk	Unk	Unk	Unk									713
F	Hosp		Pos	25-Sep-14	Sept	20-64	NP	Yes	No	Yes	No	No	No	No	No	Yes	Neg	.	.	.	.	NA	Neg	714
M	Hosp		Neg	18-Sep-14	Sept	0-4	NP	Yes	No	No	Yes	No	No	No	Yes									715
M	Hosp	Yes	Neg	11-Oct-14	Oct	0-4	NP	No	Unk	Unk	Unk	Unk	Unk	Unk	Unk									716
F	Hosp		Neg	25-Sep-14	Sept	0-4	NP	Yes	No	Yes	No	No	No	No	No									717
F	Hosp		Pos	15-Sep-14	Sept	0-4	NP	Yes	No	Yes	No	No	No	No	No	Yes	Neg	Yes	Para4	Yes	Neg	Para4/Neg	Para4	718
F	Hosp	Yes	Neg	18-Oct-14	Oct	0-4	NP	No	Unk	Unk	Unk	Unk	Unk	Unk	Unk									719
M	Office	Yes	Neg	21-Oct-14	Oct	5-9	NP	No	Unk	Unk	Unk	Unk	Unk	Unk	Unk									720
F	Hosp		Neg	29-Oct-14	Oct	10-19	NP	Yes	No	Yes	No	No	No	No	No									721
M	Hosp		Neg	14-Oct-14	Oct	20-64	BRO	Yes	No	No	No	No	No	No	No									722
M	Hosp		Pos	17-Sep-14	Sept	0-4	NP	Yes	No	Yes	No	No	No	No	No	Yes	Neg	Yes	Neg	Yes	Neg	Neg/Neg	Neg	723
F	Hosp		Neg	22-Sep-14	Sept	5-9	NP	Yes	No	Yes	No	No	No	No	No									724
M	Hosp		Neg	23-Sep-14	Sept	0-4	NP	Yes	No	Yes	No	No	No	No	No									725
F	Hosp		Neg	31-Oct-14	Oct	5-9	NP	Yes	No	No	No	No	No	No	No									726
M	Hosp	Yes	Neg	30-Sep-14	Sept	0-4	NP	No	Unk	Unk	Unk	Unk	Unk	Unk	Unk									727
M	Hosp	Yes	Neg	08-Oct-14	Oct	0-4	NP	No	Unk	Unk	Unk	Unk	Unk	Unk	Unk									728
F	Hosp		Neg	09-Oct-14	Oct	5-9	NP	Yes	No	No	Yes	No	No	Yes	No									729
M	Hosp	Yes	Neg	07-Oct-14	Oct	0-4	NP	No	Unk	Unk	Unk	Unk	Unk	Unk	Unk									730
M	Hosp		Neg	21-Oct-14	Oct	0-4	NP	Yes	No	No	No	No	No	No	No									731
F	Hosp		Neg	30-Sep-14	Sept	0-4	NP	Yes	No	Yes	No	No	No	No	No									732
M	Hosp	Yes	Pos	04-Oct-14	Oct	5-9	NP	No	Unk	Unk	Unk	Unk	Unk	Unk	Unk	Yes	Neg	.	.	.	.	NA	Neg	733
F	Hosp	Yes	Neg	19-Oct-14	Oct	5-9	NP	No	Unk	Unk	Unk	Unk	Unk	Unk	Unk									734
F	Hosp		Neg	13-Oct-14	Oct	0-4	NP	Yes	No	Yes	No	No	No	No	No									735
M	Office		Pos	22-Sep-14	Sept	5-9	NP	Yes	No	Yes	Yes	No	No	No	No	Yes	Neg	.	.	.	.	NA	Neg	736
M	Hosp		Neg	22-Oct-14	Oct	10-19	NP	Yes	No	Yes	No	No	No	No	No									737
F	Hosp		Neg	22-Sep-14	Sept	0-4	NP	Yes	Yes	Yes	No	Yes	No	No	No									738
M	Hosp		Pos	21-Sep-14	Sept	0-4	Throat	Yes	No	Yes	No	No	No	No	No	Yes	Neg	Yes	Rhino	Yes	Neg	Rhino/Neg	Rhino	739
M	Hosp	Yes	Neg	23-Oct-14	Oct	10-19	NP	No	Unk	Unk	Unk	Unk	Unk	Unk	Unk									740
M	Office		Neg	29-Sep-14	Sept	0-4	NP	Yes	No	Yes	Yes	No	No	No	No									741
M	Office	Yes	Neg	29-Oct-14	Oct	65+	NP	No	Unk	Unk	Unk	Unk	Unk	Unk	Unk									742
F	Missing	Yes	Neg	29-Oct-14	Oct	65+	NP	No	Unk	Unk	Unk	Unk	Unk	Unk	Unk									743
M	Hosp		Neg	23-Sep-14	Sept	0-4	NP	Yes	No	No	Yes	No	No	No	No									744
F	Hosp		Neg	24-Sep-14	Sept	5-9	NP	Yes	No	No	No	No	No	No	No									745
M	Hosp		Neg	10-Oct-14	Oct	0-4	NP	Yes	No	Yes	No	No	No	No	No									746
M	Hosp	Yes	Neg	18-Sep-14	Sept	65+	NP	No	Unk	Unk	Unk	Unk	Unk	Unk	Unk									747
F	Hosp		Pos	14-Sep-14	Sept	5-9	NP	Yes	No	Yes	No	No	No	No	No	Yes	Neg	Yes	Neg	Yes	Neg	Neg/Neg	Neg	748
M	Hosp		Neg	23-Sep-14	Sept	0-4	NP	Yes	No	No	Yes	No	No	Yes	No									749
M	Hosp		Pos	19-Sep-14	Sept	10-19	NP	Yes	No	Yes	No	No	No	No	No	Yes	Neg	Yes	Rhino/Para4	Yes	Neg	Rhino/Para4/Neg	Rhino/Para4	750
F	Hosp		Neg	28-Oct-14	Oct	0-4	NP	Yes	No	Yes	No	No	No	No	No									751
M	Hosp		Neg	28-Sep-14	Sept	0-4	NP	Yes	No	Yes	No	No	No	No	No									752
M	Hosp		Neg	20-Sep-14	Sept	0-4	NP	Yes	No	No	No	No	No	Yes	No									753
F	Hosp		Neg	10-Sep-14	Sept	5-9	NP	Yes	No	Yes	No	No	No	No	No									754
M	Hosp		Neg	01-Oct-14	Oct	0-4	NP	Yes	No	No	No	No	No	No	No									755
M	ICU	Yes	Neg	28-Oct-14	Oct	65+	NP	No	Unk	Unk	Unk	Unk	Unk	Unk	Unk									756
M	Hosp		Neg	07-Oct-14	Oct	10-19	NP	Yes	No	No	No	No	No	No	No									757
M	Hosp		Pos	06-Oct-14	Oct	10-19	NP	Yes	No	Yes	No	No	No	No	No	Yes	Neg	.	.	.	.	NA	Neg	758
M	Hosp		Neg	05-Oct-14	Oct	10-19	NP	Yes	Yes	Yes	No	Yes	No	No	No									759
M	Hosp		Neg	03-Oct-14	Oct	5-9	NP	Yes	No	Yes	No	No	No	No	No									760
F	Hosp	Yes	Neg	12-Oct-14	Oct	0-4	NP	No	Unk	Unk	Unk	Unk	Unk	Unk	Unk									761
M	Hosp		Neg	17-Sep-14	Sept	0-4	NP	Yes	No	Yes	No	No	No	No	No									762
M	Hosp		Neg	26-Oct-14	Oct	10-19	NP	Yes	No	Yes	No	No	No	No	No									763
F	Hosp	Yes	Neg	01-Oct-14	Oct	0-4	NP	No	Unk	Unk	Unk	Unk	Unk	Unk	Unk									764
M	Office		Neg	08-Oct-14	Oct	10-19	NP	Yes	No	Yes	No	No	No	No	No									765
M	Hosp		Neg	30-Oct-14	Oct	0-4	NP	Yes	No	Yes	No	No	No	No	No									766
M	Hosp	Yes	Neg	03-Oct-14	Oct	5-9	BAL	No	Unk	Unk	Unk	Unk	Unk	Unk	Unk									767
M	Hosp		Pos	24-Sep-14	Sept	0-4	NP	Yes	No	No	Yes	No	No	Yes	No	Yes	Neg	.	.	.	.	NA	Neg	768
M	Hosp		Pos	24-Sep-14	Sept	5-9	NP	Yes	No	No	No	No	No	No	Yes	Yes	Neg	.	.	.	.	NA	Neg	769
F	Hosp		Neg	19-Oct-14	Oct	0-4	NP	Yes	No	Yes	No	No	No	No	No									770
F	Hosp	Yes	Neg	02-Oct-14	Oct	10-19	NP	No	Unk	Unk	Unk	Unk	Unk	Unk	Unk									771
M	Hosp		Neg	23-Oct-14	Oct	0-4	NP	Yes	Yes	Yes	No	Yes	No	No	No									772
F	Office	Yes	Neg	10-Oct-14	Oct	0-4	NP	No	Unk	Unk	Unk	Unk	Unk	Unk	Unk									773
M	Hosp	Yes	Neg	19-Sep-14	Sept	5-9	NP	No	Unk	Unk	Unk	Unk	Unk	Unk	Unk									774
M	Hosp		Neg	21-Oct-14	Oct	5-9	NP	Yes	Yes	No	Yes	Yes	No	No	No									775
F	Hosp		Pos	05-Oct-14	Oct	5-9	NP	Yes	No	Yes	No	No	No	No	No	Yes	Neg	.	.	.	.	NA	Neg	776
M	Hosp		Neg	20-Sep-14	Sept	5-9	NP	Yes	Yes	Yes	Yes	Yes	No	No	No									777
F	Missing	Yes	Neg	18-Sep-14	Sept	0-4	NP	No	Unk	Unk	Unk	Unk	Unk	Unk	Unk									778
F	Office		Neg	15-Oct-14	Oct	0-4	NP	Yes	No	Yes	No	No	No	No	No									779
M	Office		Neg	14-Oct-14	Oct	0-4	NP	Yes	No	Yes	No	No	No	No	No									780
M	Office		Neg	07-Oct-14	Oct	0-4	NP	Yes	No	Yes	No	No	No	No	No									781
M	Office		Neg	07-Oct-14	Oct	0-4	NP	Yes	No	Yes	No	No	No	No	No									782
M	Office		Neg	30-Oct-14	Oct	0-4	NP	Yes	No	Yes	No	No	No	No	No									783
F	Office		Neg	06-Oct-14	Oct	0-4	NP	Yes	No	Yes	No	No	No	No	No									784
F	Hosp	Yes	Neg	18-Sep-14	Sept	10-19	NP	No	Unk	Unk	Unk	Unk	Unk	Unk	Unk									785
M	Hosp	Yes	Neg	27-Oct-14	Oct	0-4	NP	No	Unk	Unk	Unk	Unk	Unk	Unk	Unk									786
M	Office		Neg	09-Oct-14	Oct	0-4	NP	Yes	No	Yes	No	No	No	No	No									787
M	Office		Neg	16-Oct-14	Oct	0-4	NP	Yes	No	Yes	No	No	No	No	No									788
F	Office		Neg	24-Oct-14	Oct	0-4	NP	Yes	No	Yes	No	No	No	No	No									789
F	Office		Neg	24-Oct-14	Oct	0-4	NP	Yes	No	Yes	No	No	No	No	No									790
M	Hosp		Neg	18-Sep-14	Sept	0-4	NP	Yes	No	Yes	No	No	No	No	No									791
F	Hosp		Neg	13-Oct-14	Oct	5-9	NP	Yes	No	Yes	No	No	No	No	No									792
M	Hosp		Neg	03-Oct-14	Oct	0-4	NP	Yes	No	No	No	No	No	No	No									793
M	Hosp	Yes	Neg	02-Oct-14	Oct	0-4	NP	No	Unk	Unk	Unk	Unk	Unk	Unk	Unk									794
F	Missing	Yes	Neg	30-Oct-14	Oct	0-4	NP	No	Unk	Unk	Unk	Unk	Unk	Unk	Unk									795
M	Hosp		Pos	14-Sep-14	Sept	0-4	NP	Yes	No	Yes	No	No	No	No	No	Yes	Neg	Yes	Rhino/Para4	Yes	Neg	Rhino/Para4/Neg	Rhino/Para4	796
M	Missing	Yes	Neg	17-Oct-14	Oct	10-19	NP	No	Unk	Unk	Unk	Unk	Unk	Unk	Unk									797
M	Hosp		Pos	16-Sep-14	Sept	0-4	NP	Yes	No	Yes	No	No	No	No	No	Yes	Neg	Yes	Neg	Yes	Neg	Neg/Neg	Neg	798
F	Office	Yes	Neg	17-Oct-14	Oct	20-64	Nasal	No	Unk	Unk	Unk	Unk	Unk	Unk	Unk									799
F	Hosp		Pos	15-Sep-14	Sept	0-4	NP	Yes	No	Yes	No	No	No	No	No	Yes	Neg	Yes	Rhino	Yes	Neg	Rhino/Neg	Rhino	800
F	Hosp	Yes	Neg	07-Oct-14	Oct	0-4	NP	No	Unk	Unk	Unk	Unk	Unk	Unk	Unk									801
F	Institution		Neg	16-Oct-14	Oct	65+	NP	Yes	No	Yes	No	No	No	No	No									802
M	Hosp	Yes	Neg	22-Sep-14	Sept	20-64	NP	No	Unk	Unk	Unk	Unk	Unk	Unk	Unk									803
F	Hosp	Yes	Neg	06-Oct-14	Oct	20-64	CSF	No	Unk	Unk	Unk	Unk	Unk	Unk	Unk									804
F	Hosp	Yes	Pos	05-Oct-14	Oct	5-9	NP	No	Unk	Unk	Unk	Unk	Unk	Unk	Unk	Yes	Neg	.	.	.	.	NA	Neg	805
M	Hosp		Neg	07-Oct-14	Oct	0-4	Nasal	Yes	No	Yes	No	No	No	No	No									806
M	Hosp		Neg	14-Sep-14	Sept	0-4	NP	Yes	No	Yes	No	No	No	No	No									807
M	Hosp		Neg	11-Sep-14	Sept	0-4	NP	Yes	No	Yes	No	No	No	No	No									808
F	Office		Neg	21-Sep-14	Sept	5-9	NP	Yes	No	Yes	No	No	No	No	No									809
M	Hosp		Neg	18-Sep-14	Sept	20-64	NP	Yes	No	Yes	No	No	No	Yes	No									810
M	Hosp		Neg	20-Oct-14	Oct	5-9	NP	Yes	No	Yes	No	No	No	No	No									811
F	Hosp	Yes	Neg	27-Oct-14	Oct	0-4	NP	No	Unk	Unk	Unk	Unk	Unk	Unk	Unk									812
M	Hosp		Neg	16-Sep-14	Sept	0-4	NP	Yes	No	Yes	No	No	No	No	No									813
M	Hosp	Yes	Pos	24-Sep-14	Sept	0-4	NP	No	Unk	Unk	Unk	Unk	Unk	Unk	Unk	Yes	Neg	.	.	.	.	NA	Neg	814
M	Hosp		Neg	26-Sep-14	Sept	0-4	NP	Yes	No	Yes	No	No	No	No	No									815
F	Hosp	Yes	Neg	01-Oct-14	Oct	10-19	NP	No	Unk	Unk	Unk	Unk	Unk	Unk	Unk									816
F	Hosp	Yes	Pos	30-Sep-14	Sept	0-4	NP	No	Unk	Unk	Unk	Unk	Unk	Unk	Unk	Yes	Neg	.	.	.	.	NA	Neg	817
M	Office	Yes	Neg	23-Sep-14	Sept	20-64	NP	No	Unk	Unk	Unk	Unk	Unk	Unk	Unk									818
F	Missing	Yes	Neg	10-Oct-14	Oct	0-4	NP	No	Unk	Unk	Unk	Unk	Unk	Unk	Unk									819
F	Hosp	Yes	Neg	05-Oct-14	Oct	0-4	NP	No	Unk	Unk	Unk	Unk	Unk	Unk	Unk									820
M	Hosp		Neg	19-Sep-14	Sept	0-4	NP	Yes	No	Yes	No	No	No	No	No									821
M	Hosp	Yes	Neg	04-Oct-14	Oct	0-4	NP	No	Unk	Unk	Unk	Unk	Unk	Unk	Unk									822
M	Hosp	Yes	Neg	15-Oct-14	Oct	0-4	NP	No	Unk	Unk	Unk	Unk	Unk	Unk	Unk									823
M	Hosp	Yes	Pos	17-Sep-14	Sept	0-4	NP	No	Unk	Unk	Unk	Unk	Unk	Unk	Unk	Yes	Neg	Yes	Neg	Yes	Neg	Neg/Neg	Neg	824
F	Hosp	Yes	Neg	06-Oct-14	Oct	0-4	NP	No	Unk	Unk	Unk	Unk	Unk	Unk	Unk									825
M	Missing	Yes	Neg	29-Oct-14	Oct	10-19	Other	No	Unk	Unk	Unk	Unk	Unk	Unk	Unk									826
M	Hosp		Pos	15-Sep-14	Sept	10-19	NP	Yes	No	Yes	No	No	No	No	No	Yes	Neg	Yes	Neg	Yes	Neg	Neg/Neg	Neg	827
F	Office		Neg	06-Oct-14	Oct	65+	NP	Yes	No	Yes	No	No	No	No	No									828
F	Office		Neg	06-Oct-14	Oct	0-4	NP	Yes	No	Yes	No	No	No	No	No									829
M	Office		Neg	06-Oct-14	Oct	0-4	NP	Yes	No	Yes	No	No	No	No	No									830
M	Office		Neg	13-Oct-14	Oct	0-4	NP	Yes	No	Yes	No	No	No	No	No									831
F	Office		Neg	26-Oct-14	Oct	5-9	NP	Yes	No	Yes	No	No	No	No	No									832
M	Office		Neg	12-Oct-14	Oct	0-4	NP	Yes	No	Yes	No	No	No	No	No									833
U	Office		Neg	06-Oct-14	Oct	0-4	NP	Yes	No	Yes	No	No	No	No	No									834
M	Office		Neg	07-Oct-14	Oct	0-4	NP	Yes	No	Yes	No	No	No	No	No									835
F	Hosp		Pos	21-Sep-14	Sept	5-9	NP	Yes	No	Yes	No	No	No	No	No	Yes	Neg	Yes	Rhino	Yes	Neg	Rhino/Neg	Rhino	836
M	Hosp		Neg	04-Oct-14	Oct	0-4	NP	Yes	No	Yes	No	No	No	No	No									837
M	Hosp		Neg	01-Oct-14	Oct	5-9	NP	Yes	No	No	No	No	No	No	No									838
F	Office		Neg	18-Sep-14	Sept	0-4	NP	Yes	No	Yes	No	No	No	No	No									839
F	Office		Neg	31-Oct-14	Oct	0-4	NP	Yes	No	No	No	No	No	No	No									840
F	Hosp	Yes	Neg	23-Sep-14	Sept	0-4	NP	No	Unk	Unk	Unk	Unk	Unk	Unk	Unk									841
F	Hosp	Yes	Neg	29-Oct-14	Oct	0-4	NP	No	Unk	Unk	Unk	Unk	Unk	Unk	Unk									842
M	Hosp		Neg	27-Oct-14	Oct	10-19	NP	Yes	No	Yes	No	No	No	No	No									843
F	Hosp		Neg	21-Sep-14	Sept	20-64	NP	Yes	No	Yes	No	No	No	No	No									844
F	Hosp		Pos	01-Oct-14	Oct	0-4	NP	Yes	No	Yes	No	No	No	No	No	Yes	Neg	.	.	.	.	NA	Neg	845
F	Hosp		Pos	25-Sep-14	Sept	0-4	NP	Yes	No	Yes	No	No	No	No	No	Yes	Neg	.	.	.	.	NA	Neg	846
F	Hosp		Pos	06-Oct-14	Oct	0-4	NP	Yes	No	Yes	No	No	No	No	No	Yes	Neg	.	.	.	.	NA	Neg	847
F	Hosp	Yes	Pos	05-Oct-14	Oct	5-9	NP	No	Unk	Unk	Unk	Unk	Unk	Unk	Unk	Yes	Neg	.	.	.	.	NA	Neg	848
M	Office		Neg	30-Oct-14	Oct	20-64	NP	Yes	No	Yes	No	No	No	No	No									849
M	Hosp	Yes	Neg	26-Oct-14	Oct	0-4	NP	No	Unk	Unk	Unk	Unk	Unk	Unk	Unk									850
M	Hosp	Yes	Neg	09-Oct-14	Oct	20-64	NP	No	Unk	Unk	Unk	Unk	Unk	Unk	Unk									851
M	Hosp		Pos	26-Sep-14	Sept	0-4	NP	Yes	No	Yes	No	No	No	No	No	Yes	Neg	.	.	.	.	NA	Neg	852
M	Hosp	Yes	Neg	16-Sep-14	Sept	0-4	NP	No	Unk	Unk	Unk	Unk	Unk	Unk	Unk									853
F	Office	Yes	Neg	22-Sep-14	Sept	20-64	NP	No	Unk	Unk	Unk	Unk	Unk	Unk	Unk									854
F	Hosp		Neg	22-Oct-14	Oct	0-4	NP	Yes	No	No	No	No	No	No	No									855
M	Hosp		Neg	29-Oct-14	Oct	0-4	Nasal	Yes	No	No	Yes	No	No	No	No									856
M	Hosp		Neg	19-Oct-14	Oct	0-4	NP	Yes	No	Yes	No	No	No	No	No									857
M	Hosp	Yes	Neg	14-Sep-14	Sept	5-9	NP	No	Unk	Unk	Unk	Unk	Unk	Unk	Unk									858
F	Hosp		Neg	08-Oct-14	Oct	20-64	Nasal	Yes	No	Yes	No	No	No	No	No									859
M	Office	Yes	Pos	30-Sep-14	Sept	5-9	NP	No	Unk	Unk	Unk	Unk	Unk	Unk	Unk	Yes	Neg	.	.	.	.	NA	Neg	860
M	Hosp		Neg	31-Oct-14	Oct	0-4	NP	Yes	No	No	No	No	No	No	No									861
M	Hosp		Neg	05-Oct-14	Oct	5-9	NP	Yes	No	Yes	No	No	No	No	No									862
M	Hosp	Yes	Neg	19-Oct-14	Oct	0-4	NP	No	Unk	Unk	Unk	Unk	Unk	Unk	Unk									863
M	Institution		Neg	24-Oct-14	Oct	65+	NP	Yes	No	Yes	No	No	No	No	No									864
M	Hosp		Neg	10-Oct-14	Oct	0-4	NP	Yes	No	No	No	No	No	No	No									865
M	Office		Neg	04-Oct-14	Oct	0-4	NP	Yes	No	Yes	No	No	No	No	No									866
M	Hosp		Pos	24-Sep-14	Sept	0-4	NP	Yes	No	Yes	No	No	No	No	No	Yes	Neg	.	.	.	.	NA	Neg	867
F	Hosp		Neg	08-Oct-14	Oct	65+	Throat	Yes	No	Yes	No	No	No	No	No									868
M	Hosp		Neg	02-Oct-14	Oct	0-4	NP	Yes	No	Yes	No	No	No	No	No									869
M	Hosp	Yes	Neg	06-Oct-14	Oct	0-4	NP	No	Unk	Unk	Unk	Unk	Unk	Unk	Unk									870
M	Hosp		Pos	10-Sep-14	Sept	10-19	NP	Yes	No	Yes	No	No	No	No	No	Yes	Neg	Yes	Neg	Yes	Neg	Neg/Neg	Neg	871
F	Hosp		Neg	27-Sep-14	Sept	5-9	NP	Yes	No	No	No	No	No	No	No									872
M	Hosp	Yes	Neg	04-Oct-14	Oct	0-4	NP	No	Unk	Unk	Unk	Unk	Unk	Unk	Unk									873
M	Hosp	Yes	Neg	29-Sep-14	Sept	0-4	NP	No	Unk	Unk	Unk	Unk	Unk	Unk	Unk									874
M	Hosp		Neg	27-Oct-14	Oct	0-4	NP	Yes	No	Yes	No	No	No	No	No									875
F	Hosp		Pos	23-Sep-14	Sept	0-4	NP	Yes	No	Yes	No	No	No	No	No	Yes	Neg	.	.	.	.	NA	Neg	876
M	Hosp		Neg	26-Sep-14	Sept	0-4	NP	Yes	No	Yes	No	No	No	No	No									877
F	Hosp		Neg	16-Sep-14	Sept	0-4	NP	Yes	No	Yes	No	No	No	No	No									878
M	Hosp		Neg	20-Oct-14	Oct	5-9	NP	Yes	No	No	No	No	No	No	Yes									879
F	Hosp		Neg	28-Sep-14	Sept	0-4	NP	Yes	No	Yes	No	No	No	No	No									880
M	Hosp		Neg	25-Sep-14	Sept	10-19	NP	Yes	No	Yes	No	No	No	No	No									881
F	Hosp		Neg	27-Sep-14	Sept	0-4	NP	Yes	No	Yes	No	No	No	No	No									882
F	Emerge		Neg	16-Oct-14	Oct	0-4	NP	Yes	No	Yes	No	No	No	No	No									883
F	Hosp	Yes	Pos	30-Sep-14	Sept	0-4	Nasal	No	Unk	Unk	Unk	Unk	Unk	Unk	Unk	Yes	Enterovirus-like virus	.	.	.	.	NA	Entero	884
M	Hosp	Yes	Neg	20-Sep-14	Sept	0-4	NP	No	Unk	Unk	Unk	Unk	Unk	Unk	Unk									885
M	Hosp	Yes	Neg	19-Sep-14	Sept	0-4	NP	No	Unk	Unk	Unk	Unk	Unk	Unk	Unk									886
M	Hosp		Neg	25-Oct-14	Oct	20-64	NP	Yes	No	Yes	No	No	No	No	No									887
M	Office		Pos	09-Sep-14	Sept	0-4	NP	Yes	No	Yes	No	No	No	No	No	Yes	Neg	.	.	.	.	NA	Neg	888
F	Hosp	Yes	Pos	04-Oct-14	Oct	5-9	NP	No	Unk	Unk	Unk	Unk	Unk	Unk	Unk	Yes	Neg	.	.	.	.	NA	Neg	889
M	Hosp		Neg	06-Oct-14	Oct	0-4	NP	Yes	No	Yes	No	No	No	No	No									890
F	Hosp		Neg	22-Sep-14	Sept	0-4	NP	Yes	No	Yes	No	No	No	No	No									891
M	Hosp		Neg	17-Sep-14	Sept	0-4	NP	Yes	No	Yes	No	No	No	No	No									892
M	Hosp		Neg	25-Oct-14	Oct	5-9	NP	Yes	No	Yes	No	No	No	No	No									893
F	Hosp		Pos	18-Sep-14	Sept	5-9	NP	Yes	No	Yes	No	No	No	No	No	Yes	Neg	Yes	Neg	Yes	Neg	Neg/Neg	Neg	894
M	Hosp		Pos	08-Oct-14	Oct	0-4	NP	Yes	No	Yes	No	No	No	No	No	Yes	Neg	.	.	.	.	NA	Neg	895
M	Hosp		Neg	24-Sep-14	Sept	0-4	NP	Yes	No	No	No	No	No	No	No									896
F	Hosp		Neg	17-Sep-14	Sept	0-4	NP	Yes	No	No	No	No	No	No	No									897
M	Hosp		Pos	16-Sep-14	Sept	5-9	NP	Yes	No	No	No	No	No	No	No	Yes	Neg	Yes	Rhino	Yes	Neg	Rhino/.	Rhino	898
F	Hosp		Pos	23-Sep-14	Sept	5-9	NP	Yes	No	Yes	No	No	No	No	No	Yes	Neg	.	.	.	.	NA	Neg	899
M	Hosp		Neg	20-Sep-14	Sept	0-4	NP	Yes	No	Yes	No	No	No	Yes	No									900
F	Hosp	Yes	Neg	13-Oct-14	Oct	0-4	NP	No	Unk	Unk	Unk	Unk	Unk	Unk	Unk									901
F	Hosp		Neg	29-Sep-14	Sept	0-4	NP	Yes	No	Yes	No	No	No	No	No									902
M	Hosp		Neg	26-Sep-14	Sept	0-4	NP	Yes	No	Yes	No	No	No	No	No									903
M	Hosp		Neg	15-Sep-14	Sept	0-4	NP	Yes	No	Yes	No	No	No	No	No									904
M	Hosp		Pos	19-Sep-14	Sept	5-9	NP	Yes	No	Yes	No	No	No	No	No	Yes	Neg	Yes	Rhino	Yes	Neg	Rhino/Neg	Rhino	905
F	Hosp	Yes	Neg	07-Oct-14	Oct	5-9	NP	No	Unk	Unk	Unk	Unk	Unk	Unk	Unk									906
M	Hosp		Pos	16-Sep-14	Sept	0-4	NP	Yes	No	No	No	No	No	Yes	No	Yes	Neg	Yes	Neg	Yes	Neg	Neg/Neg	Neg	907
